# Supplementary material for: Chromosome-level assembly of the Isodon lophanthoides genome
Source: Front Plant Sci. 2025 Mar 5;16:1528404. doi: 10.3389/fpls.2025.1528404 (PMC11919858; doi:10.3389/fpls.2025.1528404)
Supplement: Supplementary file 2 [file Table1.xlsx]

## Sheet: Table S1
Table S1 Statistical analysis of sequencing data
Sequence types	number of reads	Total length (bp)	Coverage
DNA-Seq short read	379746830	56962024500	149.908	379979850	362.377	34.6805
Nanopore long read	3367814	34361875508	90.4308	379979851
Hi-C short read	309334170	46400125500	122.112	379979852
				268.733
				32786395	31.2675

## Sheet: Table S2
Table S2 Busco analysis results
Type	Number	Ratio
Complete BUSCOs (C)	1558	0.965
Complete and single-copy BUSCOs (S)	1496	0.927
Complete and duplicated BUSCOs (D)	62	0.038
Fragmented BUSCOs (F)	26	0.016
Missing BUSCOs (M)	30	0.019
Total BUSCO groups searched	1614	1
			0.981413

## Sheet: TableS3
Table S3 Gene Structure Statistics
Features	Number
Number of genes	30641
Number of protein-coding gene	30164
Mean cds length (bp)	1111.96
Mean exon length (bp)	229.26
Mean intron length (bp)	371.04
Mean exons per gene	4.8

## Sheet: Table S4
Table S4 Related genes of MEP and MVP pathways.
Pathways	Enzyme	Acronym	transcript ID	Homology gene id
MVA	Acetoacetyl-CoA thiolase	ACAT	IsLop_029012-T1,IsLop_030335-T1	Maker00019487; Maker00018877; Maker00010292; Maker00011273; Maker00011286
	3-hydroxy-3-methylglutaryl CoA synthase	HMGS	IsLop_002965-T1	Maker00003407; Maker00028799
	3-hydroxy-3-methylglutaryl CoA reductase	HMGR	IsLop_017931-T1,IsLop_022667-T1,IsLop_026728-T1,IsLop_027845-T1,IsLop_027847-T1,IsLop_027848-T1	Maker00001945; Maker00021635
	Mevalonate kinase	MVK	IsLop_021774-T1	Maker00015376,AT5G27450
	5-phosphomevalonate kinase	PMK	IsLop_024478-T1	Maker00026952
	5-diphosphomevalonate decarboxylase	MVD	IsLop_003869-T1	Maker00012131
MEP	1-deoxy-D-xylulose 5-phosphate synthase	DXS	IsLop_001415-T1,IsLop_001685-T1,IsLop_003538-T1,IsLop_009705-T1,IsLop_001029-T1,IsLop_013170-T1,IsLop_013194-T1	Maker00004598; Maker00027873; Maker00012804; Maker00015435; Maker00023473; Maker00027418
	1-deoxy-D-xylulose 5-phosphate reductoisomerase	DXR	IsLop_022411-T1,IsLop_022412-T1	Maker00016636
	2-C-methyl-D-erythritol 4-phosphate cytidyltransferase	CMS	IsLop_016718-T1	Maker00013631
	4-(cytidine 5′-diphospho)-2-C-methyl-D-erythritol kinase	CMK	IsLop_025082-T1	Maker00011107
	2-C-methyl-D-erythritol 2,4-cyclodiphosphate synthase	MDS	IsLop_024395-T1	Maker00019544
	1-hydroxy-2-methyl-2-butenyl 4-diphosphate synthase	HDS	IsLop_025468-T1	Maker00005988; Maker00025110
	1-hydroxy-2-methyl-2-butenyl 4-diphosphate reductase	HDR	IsLop_017594-T1,IsLop_017595-T1,IsLop_017598-T1	Maker00005068; Maker00025695
	Isopentenyl diphosphate isomerase	IDI	IsLop_005157-T1,IsLop_020618-T1	Maker00016783; Maker00001381
	Geranylgeranyl diphosphate synthase	GGPS	IsLop_013555-T1,IsLop_017872-T1,IsLop_000703-T1,IsLop_015418-T1,IsLop_026174-T1,IsLop_029699-T1,IsLop_029923-T1	Maker00007407; Maker00004767; Maker00005009; Maker00025703
	farnesyl diphosphate synthase	FPS	IsLop_016679-T1,IsLop_016741-T1,IsLop_029022-T1	Maker00008168; Maker00006917

## Sheet: Table S5
Table S5 Sources of the 11 plant sequences used in phylogenetic tree construction
	Species	Data sources
1	Oryza sativa	CNGB GWHBQCV00000000
2	Amborella trichopoda	NCBI GCF_000471905.2
3	Arabidopsis thaliana	NCBI GCF_000001735.4
4	Coffea canephora	NCBI GCA_900059795.1
5	Vitis vinifera	NCBI GCF_000003745.3
6	Salvia_miltiorrhiza	NCBI GCF_028751815.1
7	Isodon lophanthoides	This work
8	Isodon rubescens	gigaDB https://doi.org/10.5524/102565
9	Leonurus_japonicus	CNGB GWHBQCV00000000
10	Tectona grandis	GigaDB http://gigadb.org/dataset/100550
11	Theobroma cacao	NCBI GCF_000208745.1
12	Solanum lycopersicum	NCBI GCF_000188115.5

## Sheet: Table S6
Table S6 A list of single-copy genes from eleven plants
cluster_name	protein_number	swiss_prot_id	go_annotation	protein_list
cluster12597	12	Q9FZ33	GO:0009612; P:response to mechanical stimulus; IMP:TAIR	Coffea_canephora|CDP15508.1;Leonurus_japonicus|GWHPBQCV016968_mRNA=GWHTBQCV016968_Gene=GWHGBQCV016968_Position=GWHBQCV00000005:;Isodon_lophanthoides|IsLop_016455-T1;Isodon_rubescens|IrubChr12G00273750.1;Theobroma_cacao|XP_007030822.1;Tectona_grandis|Tg06g09750.t1;Amborella_trichopoda|XP_006838261.1;Solanum_lycopersicum|XP_004230203.1;Vitis_vinifera|XP_002284549.1;Arabidopsis_thaliana|NP_564672.2;…
cluster12598	12	Q10058	GO:0042147; P:retrograde transport, endosome to Golgi; ISO:PomBase	Coffea_canephora|CDP15255.1;Leonurus_japonicus|GWHPBQCV022757_mRNA=GWHTBQCV022757_Gene=GWHGBQCV022757_Position=GWHBQCV00000007:;Isodon_lophanthoides|IsLop_000679-T1;Isodon_rubescens|IrubChr7G00175310.1;Theobroma_cacao|XP_007047394.2;Tectona_grandis|Tg09g05950.t1;Amborella_trichopoda|XP_006836433.3;Solanum_lycopersicum|XP_004234658.1;Vitis_vinifera|XP_002283580.1;Oryza_sativa|XP_015647386.1;Arabid…
cluster12601	12	O23016	GO:0034765; P:regulation of ion transmembrane transport; IEA:UniProtKB-KW	Coffea_canephora|CDO99406.1;Leonurus_japonicus|GWHPBQCV025113_mRNA=GWHTBQCV025113_Gene=GWHGBQCV025113_Position=GWHBQCV00000008:;Isodon_lophanthoides|IsLop_021440-T1;Isodon_rubescens|IrubChr3G00070260.1;Theobroma_cacao|XP_007034459.2;Tectona_grandis|Tg04g11590.t1;Amborella_trichopoda|XP_006854406.1;Solanum_lycopersicum|XP_004253006.1;Vitis_vinifera|XP_002285645.1;Oryza_sativa|XP_015626381.1;Arabid…
cluster12603	12	Q9S586	GO:0046295; P:glycolate biosynthetic process; IEA:UniProtKB-UniPathway	Coffea_canephora|CDP09530.1;Leonurus_japonicus|GWHPBQCV004509_mRNA=GWHTBQCV004509_Gene=GWHGBQCV004509_Position=GWHBQCV00000010:;Isodon_lophanthoides|IsLop_009361-T1;Isodon_rubescens|IrubChr6G00195570.1;Theobroma_cacao|XP_007028494.1;Tectona_grandis|Tg01g03150.t1;Amborella_trichopoda|XP_006854788.1;Solanum_lycopersicum|NP_001334518.1;Vitis_vinifera|XP_002273524.1;Oryza_sativa|XP_015645010.1;Arabid…
cluster12604	12	Q9LUM3	GO:0004252; F:serine-type endopeptidase activity; IEA:InterPro	Coffea_canephora|CDO97802.1;Leonurus_japonicus|GWHPBQCV010114_mRNA=GWHTBQCV010114_Gene=GWHGBQCV010114_Position=GWHBQCV00000003:;Isodon_lophanthoides|IsLop_022460-T1;Isodon_rubescens|IrubChr3G00077400.1;Theobroma_cacao|XP_007024750.2;Tectona_grandis|Tg10g16710.t1;Amborella_trichopoda|XP_006828664.1;Solanum_lycopersicum|XP_004235537.1;Vitis_vinifera|XP_003632775.1;Oryza_sativa|XP_015648877.1;Arabid…
cluster12605	12	O74507	GO:0008202; P:steroid metabolic process; IC:PomBase	Coffea_canephora|CDP16282.1;Leonurus_japonicus|GWHPBQCV013784_mRNA=GWHTBQCV013784_Gene=GWHGBQCV013784_Position=GWHBQCV00000004:;Isodon_lophanthoides|IsLop_014772-T1;Isodon_rubescens|IrubChr1G00012550.1;Theobroma_cacao|XP_007051361.2;Tectona_grandis|Tg18g03280.t1;Amborella_trichopoda|XP_006846502.2;Solanum_lycopersicum|XP_004233472.1;Vitis_vinifera|XP_010661540.1;Oryza_sativa|XP_015634009.1;Arabid…
cluster12607	12	Q9FIK0	GO:0006096; P:glycolytic process; ISS:TAIR	Coffea_canephora|CDP04555.1;Leonurus_japonicus|GWHPBQCV002537_mRNA=GWHTBQCV002537_Gene=GWHGBQCV002537_Position=GWHBQCV00000001:;Isodon_lophanthoides|IsLop_029035-T1;Isodon_rubescens|IrubChr8G00150620.1;Theobroma_cacao|XP_017978943.1;Tectona_grandis|Tg02g10730.t1;Amborella_trichopoda|XP_006857658.1;Solanum_lycopersicum|XP_004236642.1;Vitis_vinifera|XP_003635479.1;Oryza_sativa|XP_015635419.1;Arabid…
cluster12610	12	E0CTY1	GO:0032543; P:mitochondrial translation; IEA:UniProtKB-UniRule	Coffea_canephora|CDP18737.1;Leonurus_japonicus|GWHPBQCV017370_mRNA=GWHTBQCV017370_Gene=GWHGBQCV017370_Position=GWHBQCV00000005:;Isodon_lophanthoides|IsLop_021124-T1;Isodon_rubescens|IrubChr3G00065190.1;Theobroma_cacao|XP_017984541.1;Tectona_grandis|Tg17g11610.t1;Amborella_trichopoda|XP_006832840.1;Solanum_lycopersicum|XP_004248204.1;Vitis_vinifera|XP_002278150.1;Oryza_sativa|XP_025880871.1;Arabid…
cluster12612	12	Q8RWU5	GO:0006511; P:ubiquitin-dependent protein catabolic process; IBA:GO_Central	Coffea_canephora|CDP17210.1;Leonurus_japonicus|GWHPBQCV016935_mRNA=GWHTBQCV016935_Gene=GWHGBQCV016935_Position=GWHBQCV00000005:;Isodon_lophanthoides|IsLop_016501-T1;Isodon_rubescens|IrubChr12G00274190.1;Theobroma_cacao|XP_007031048.2;Tectona_grandis|Tg06g10170.t1;Amborella_trichopoda|XP_006841502.1;Solanum_lycopersicum|XP_010313225.1;Vitis_vinifera|XP_010659653.1;Oryza_sativa|XP_015620314.1;Arabi…
cluster12620	12	O80360	GO:0006412; P:translation; IEA:InterPro	Coffea_canephora|CDP07633.1;Leonurus_japonicus|GWHPBQCV003970_mRNA=GWHTBQCV003970_Gene=GWHGBQCV003970_Position=GWHBQCV00000010:;Isodon_lophanthoides|IsLop_015903-T1;Isodon_rubescens|IrubChr12G00279190.1;Theobroma_cacao|XP_017977213.1;Tectona_grandis|Tg06g06270.t1;Amborella_trichopoda|XP_006841543.2;Solanum_lycopersicum|XP_004240919.1;Vitis_vinifera|XP_002271466.1;Oryza_sativa|XP_015625363.1;Arabi…
cluster12621	12	Q94C25	GO:0006468; P:protein phosphorylation; IBA:GO_Central	Coffea_canephora|CDP10366.1;Leonurus_japonicus|GWHPBQCV004964_mRNA=GWHTBQCV004964_Gene=GWHGBQCV004964_Position=GWHBQCV00000010:;Isodon_lophanthoides|IsLop_003339-T1;Isodon_rubescens|IrubChr5G00105260.1;Theobroma_cacao|XP_017982242.1;Tectona_grandis|Tg01g10080.t1;Amborella_trichopoda|XP_006841919.1;Solanum_lycopersicum|XP_004240528.1;Vitis_vinifera|XP_010656399.1;Oryza_sativa|XP_015642493.1;Arabid…
cluster12622	12	Q680K2	GO:0046872; F:metal ion binding; IEA:UniProtKB-KW	Coffea_canephora|CDP01487.1;Leonurus_japonicus|GWHPBQCV022319_mRNA=GWHTBQCV022319_Gene=GWHGBQCV022319_Position=GWHBQCV00000007:;Isodon_lophanthoides|IsLop_001087-T1;Isodon_rubescens|IrubChr7G00171180.1;Theobroma_cacao|XP_007047904.2;Tectona_grandis|Tg09g10630.t1;Amborella_trichopoda|XP_006853267.1;Solanum_lycopersicum|XP_004250102.1;Vitis_vinifera|XP_003635299.1;Oryza_sativa|XP_015648978.1;Arabid…
cluster12627	12	Q8LDS4	GO:0055078; P:sodium ion homeostasis; IMP:TAIR	Coffea_canephora|CDP08986.1;Leonurus_japonicus|GWHPBQCV013254_mRNA=GWHTBQCV013254_Gene=GWHGBQCV013254_Position=GWHBQCV00000004:;Isodon_lophanthoides|IsLop_025370-T1;Isodon_rubescens|IrubChr11G00214000.1;Tectona_grandis|Tg14g04760.t1;Solanum_lycopersicum|XP_004251305.1;Vitis_vinifera|XP_002281496.1;Salvia_miltiorrhiza|XP_057782784.1;Amborella_trichopoda|XP_006850635.2;Theobroma_cacao|XP_007016544.…
cluster12628	12	Q9FKC3	GO:0005739; C:mitochondrion; IBA:GO_Central	Coffea_canephora|CDP03883.1;Leonurus_japonicus|GWHPBQCV000249_mRNA=GWHTBQCV000249_Gene=GWHGBQCV000249_Position=GWHBQCV00000001:;Isodon_lophanthoides|IsLop_009413-T1;Isodon_rubescens|IrubChr6G00195110.1;Theobroma_cacao|XP_007049761.2;Tectona_grandis|Tg14g00870.t1;Amborella_trichopoda|XP_011625746.1;Solanum_lycopersicum|XP_004228653.1;Vitis_vinifera|XP_002269420.2;Oryza_sativa|XP_015641294.1;Arabid…
cluster12636	12	P46283	GO:0005986; P:sucrose biosynthetic process; IDA:TAIR	Coffea_canephora|CDP14065.1;Leonurus_japonicus|GWHPBQCV025820_mRNA=GWHTBQCV025820_Gene=GWHGBQCV025820_Position=GWHBQCV00000008:;Isodon_lophanthoides|IsLop_004665-T1;Isodon_rubescens|IrubChr5G00093030.1;Theobroma_cacao|XP_007009096.2;Tectona_grandis|Tg07g04590.t1;Amborella_trichopoda|XP_006827008.1;Solanum_lycopersicum|NP_001234585.1;Vitis_vinifera|XP_002263049.1;Oryza_sativa|XP_015633459.1;Arabid…
cluster12647	12	Q9LXA8	GO:0045493; P:xylan catabolic process; IBA:GO_Central	Coffea_canephora|CDP02677.1;Leonurus_japonicus|GWHPBQCV022626_mRNA=GWHTBQCV022626_Gene=GWHGBQCV022626_Position=GWHBQCV00000007:;Isodon_lophanthoides|IsLop_000789-T1;Isodon_rubescens|IrubChr7G00174160.1;Theobroma_cacao|XP_017969436.1;Tectona_grandis|Tg09g07090.t1;Amborella_trichopoda|XP_006850394.1;Solanum_lycopersicum|XP_004231972.1;Vitis_vinifera|XP_002264031.2;Oryza_sativa|XP_015637052.2;Arabid…
cluster12648	12	Q94A43	GO:0006351; P:transcription, DNA-templated; IEA:InterPro	Coffea_canephora|CDP02805.1;Leonurus_japonicus|GWHPBQCV020054_mRNA=GWHTBQCV020054_Gene=GWHGBQCV020054_Position=GWHBQCV00000006:;Isodon_lophanthoides|IsLop_014207-T1;Isodon_rubescens|IrubChr1G00007160.1;Theobroma_cacao|XP_007047018.2;Tectona_grandis|Tg07g10100.t1;Solanum_lycopersicum|XP_004233505.1;Vitis_vinifera|XP_002273547.1;Oryza_sativa|XP_015645123.1;Salvia_miltiorrhiza|XP_057809555.1;Arabido…
cluster12652	12	Q8BUV8	GO:0072583; P:clathrin-dependent endocytosis; IMP:MGI	Coffea_canephora|CDP12235.1;Leonurus_japonicus|GWHPBQCV011980_mRNA=GWHTBQCV011980_Gene=GWHGBQCV011980_Position=GWHBQCV00000003:;Isodon_lophanthoides|IsLop_012633-T1;Isodon_rubescens|IrubChr4G00127890.1;Theobroma_cacao|XP_007039375.2;Tectona_grandis|Tg11g07350.t1;Amborella_trichopoda|XP_006846584.1;Solanum_lycopersicum|XP_004244659.3;Vitis_vinifera|XP_002279642.1;Oryza_sativa|XP_015643947.1;Arabid…
cluster12653	12	Q9LF41	GO:0030433; P:ubiquitin-dependent ERAD pathway; IBA:GO_Central	Coffea_canephora|CDP02278.1;Leonurus_japonicus|GWHPBQCV023922_mRNA=GWHTBQCV023922_Gene=GWHGBQCV023922_Position=GWHBQCV00000007:;Isodon_lophanthoides|IsLop_000294-T1;Isodon_rubescens|IrubChr7G00178860.1;Theobroma_cacao|XP_007032650.2;Tectona_grandis|Tg09g16240.t2;Amborella_trichopoda|XP_011625050.1;Solanum_lycopersicum|XP_004232186.1;Vitis_vinifera|XP_003633847.1;Oryza_sativa|XP_015631507.1;Arabid…
cluster12655	12	Q7T3C7	GO:0010842; P:retina layer formation; IMP:UniProtKB	Coffea_canephora|CDP05967.1;Leonurus_japonicus|GWHPBQCV001816_mRNA=GWHTBQCV001816_Gene=GWHGBQCV001816_Position=GWHBQCV00000001:;Isodon_lophanthoides|IsLop_021288-T1;Isodon_rubescens|IrubChr3G00066370.1;Theobroma_cacao|XP_007021608.2;Tectona_grandis|Tg17g09140.t1;Amborella_trichopoda|XP_006852556.1;Solanum_lycopersicum|XP_004251875.1;Vitis_vinifera|XP_002285254.1;Oryza_sativa|XP_015621272.1;Arabid…
cluster12663	12	N/A	N/A	Coffea_canephora|CDP03743.1;Leonurus_japonicus|GWHPBQCV004342_mRNA=GWHTBQCV004342_Gene=GWHGBQCV004342_Position=GWHBQCV00000010:;Isodon_lophanthoides|IsLop_025936-T1;Isodon_rubescens|IrubChr10G00256940.1;Theobroma_cacao|XP_007050297.2;Tectona_grandis|Tg05g10650.t3;Amborella_trichopoda|XP_006857282.1;Solanum_lycopersicum|XP_004242361.1;Vitis_vinifera|XP_002278457.1;Oryza_sativa|XP_015634214.1;Arabi…
cluster12668	12	F4I532	GO:0016149; F:translation release factor activity, codon specific; IEA:InterPro	Coffea_canephora|CDP18244.1;Leonurus_japonicus|GWHPBQCV020941_mRNA=GWHTBQCV020941_Gene=GWHGBQCV020941_Position=GWHBQCV00000007:;Isodon_lophanthoides|IsLop_014531-T1;Isodon_rubescens|IrubChr1G00010030.1;Theobroma_cacao|XP_007031142.2;Tectona_grandis|Tg08g11210.t1;Amborella_trichopoda|XP_011627360.1;Solanum_lycopersicum|XP_004230303.1;Vitis_vinifera|XP_002277995.2;Oryza_sativa|XP_015630647.1;Arabid…
cluster12669	12	Q9SMS0	GO:0048038; F:quinone binding; IEA:UniProtKB-KW	Coffea_canephora|CDP03536.1;Leonurus_japonicus|GWHPBQCV008582_mRNA=GWHTBQCV008582_Gene=GWHGBQCV008582_Position=GWHBQCV00000002:;Isodon_lophanthoides|IsLop_025571-T1;Isodon_rubescens|IrubChr11G00212150.1;Theobroma_cacao|XP_007045885.2;Tectona_grandis|Tg14g13780.t1;Amborella_trichopoda|XP_006858482.1;Solanum_lycopersicum|XP_004247453.1;Vitis_vinifera|XP_002272533.1;Oryza_sativa|XP_015617854.1;Arabi…
cluster12672	12	Q9FM67	GO:0015031; P:protein transport; IEA:UniProtKB-KW	Coffea_canephora|CDP13718.1;Leonurus_japonicus|GWHPBQCV002342_mRNA=GWHTBQCV002342_Gene=GWHGBQCV002342_Position=GWHBQCV00000001:;Isodon_lophanthoides|IsLop_029260-T1;Isodon_rubescens|IrubChr8G00148560.1;Theobroma_cacao|XP_017980168.1;Tectona_grandis|Tg02g08950.t1;Amborella_trichopoda|XP_006844076.2;Solanum_lycopersicum|XP_004251935.1;Vitis_vinifera|XP_002267869.1;Oryza_sativa|XP_015627561.1;Arabid…
cluster12675	12	Q9SGD2	GO:0006486; P:protein glycosylation; IEA:InterPro	Coffea_canephora|CDP06937.1;Leonurus_japonicus|GWHPBQCV004225_mRNA=GWHTBQCV004225_Gene=GWHGBQCV004225_Position=GWHBQCV00000010:;Isodon_lophanthoides|IsLop_009548-T1;Isodon_rubescens|IrubChr6G00193780.1;Theobroma_cacao|XP_017983687.1;Tectona_grandis|Tg14g02430.t1;Amborella_trichopoda|XP_006851485.1;Solanum_lycopersicum|XP_004241316.1;Vitis_vinifera|XP_002277132.1;Oryza_sativa|XP_015621154.1;Arabid…
cluster12676	12	Q9SEX2	GO:0010091; P:trichome branching; IMP:TAIR	Coffea_canephora|CDO98086.1;Leonurus_japonicus|GWHPBQCV010379_mRNA=GWHTBQCV010379_Gene=GWHGBQCV010379_Position=GWHBQCV00000003:;Isodon_lophanthoides|IsLop_017382-T1;Isodon_rubescens|IrubChr12G00266010.1;Theobroma_cacao|XP_017979451.1;Tectona_grandis|Tg10g12540.t1;Amborella_trichopoda|XP_020517508.1;Solanum_lycopersicum|XP_004241721.1;Vitis_vinifera|XP_019077955.1;Oryza_sativa|XP_015622511.1;Arabi…
cluster12682	12	N/A	N/A	Coffea_canephora|CDO98095.1;Leonurus_japonicus|GWHPBQCV003818_mRNA=GWHTBQCV003818_Gene=GWHGBQCV003818_Position=GWHBQCV00000010:;Isodon_lophanthoides|IsLop_009913-T1;Isodon_rubescens|IrubChr6G00190330.1;Theobroma_cacao|XP_007023978.2;Tectona_grandis|Tg06g04300.t1;Amborella_trichopoda|XP_020517490.1;Solanum_lycopersicum|XP_010318582.1;Vitis_vinifera|XP_010654724.1;Oryza_sativa|XP_015622610.1;Arabid…
cluster12684	12	Q9SJ85	GO:0016567; P:protein ubiquitination; IEA:UniProtKB-UniPathway	Coffea_canephora|CDP00890.1;Leonurus_japonicus|GWHPBQCV026311_mRNA=GWHTBQCV026311_Gene=GWHGBQCV026311_Position=GWHBQCV00000009:;Isodon_lophanthoides|IsLop_030369-T1;Isodon_rubescens|IrubChr8G00135720.1;Theobroma_cacao|XP_007049232.2;Tectona_grandis|Tg13g00090.t1;Amborella_trichopoda|XP_011627951.1;Solanum_lycopersicum|XP_004243500.1;Vitis_vinifera|XP_010657194.1;Oryza_sativa|XP_015644289.1;Arabid…
cluster12692	12	N/A	N/A	Coffea_canephora|CDP01577.1;Leonurus_japonicus|GWHPBQCV022377_mRNA=GWHTBQCV022377_Gene=GWHGBQCV022377_Position=GWHBQCV00000007:;Isodon_lophanthoides|IsLop_001034-T1;Isodon_rubescens|IrubChr7G00171710.1;Theobroma_cacao|XP_007047763.2;Tectona_grandis|Tg09g10060.t5;Amborella_trichopoda|XP_006852902.2;Solanum_lycopersicum|XP_004240029.1;Vitis_vinifera|XP_002274187.4;Oryza_sativa|XP_015631124.2;Arabid…
cluster12704	12	Q8GYX2	GO:0009744; P:response to sucrose; IEP:UniProtKB	Coffea_canephora|CDP20908.1;Leonurus_japonicus|GWHPBQCV005081_mRNA=GWHTBQCV005081_Gene=GWHGBQCV005081_Position=GWHBQCV00000010:;Isodon_lophanthoides|IsLop_003242-T1;Isodon_rubescens|IrubChr5G00106160.1;Theobroma_cacao|XP_017982844.1;Tectona_grandis|Tg01g11050.t1;Amborella_trichopoda|XP_006843916.1;Solanum_lycopersicum|XP_004243694.1;Vitis_vinifera|XP_002276822.1;Salvia_miltiorrhiza|XP_057767556.1…
cluster12706	12	N/A	N/A	Coffea_canephora|CDP19344.1;Leonurus_japonicus|GWHPBQCV002510_mRNA=GWHTBQCV002510_Gene=GWHGBQCV002510_Position=GWHBQCV00000001:;Isodon_lophanthoides|IsLop_029073-T1;Isodon_rubescens|IrubChr8G00150270.1;Theobroma_cacao|XP_017970107.1;Tectona_grandis|Tg02g10420.t1;Amborella_trichopoda|XP_006851398.1;Solanum_lycopersicum|XP_004248003.2;Vitis_vinifera|XP_002266781.1;Oryza_sativa|XP_015623241.1;Arabid…
cluster12708	12	O04603	GO:0006412; P:translation; IEA:InterPro	Coffea_canephora|CDP08770.1;Leonurus_japonicus|GWHPBQCV003611_mRNA=GWHTBQCV003611_Gene=GWHGBQCV003611_Position=GWHBQCV00000010:;Isodon_lophanthoides|IsLop_010153-T1;Isodon_rubescens|IrubChr6G00188270.1;Theobroma_cacao|XP_007051719.2;Tectona_grandis|Tg06g01650.t1;Amborella_trichopoda|XP_006829072.1;Solanum_lycopersicum|XP_004246669.1;Vitis_vinifera|XP_002278820.1;Oryza_sativa|XP_015627856.1;Arabid…
cluster12715	12	N/A	N/A	Coffea_canephora|CDP14858.1;Leonurus_japonicus|GWHPBQCV016678_mRNA=GWHTBQCV016678_Gene=GWHGBQCV016678_Position=GWHBQCV00000005:;Isodon_lophanthoides|IsLop_006758-T1;Isodon_rubescens|IrubChr2G00044170.1;Theobroma_cacao|XP_007037219.2;Tectona_grandis|Tg11g03170.t1;Amborella_trichopoda|XP_006842101.1;Solanum_lycopersicum|XP_004236187.1;Vitis_vinifera|XP_002271953.1;Oryza_sativa|XP_015626630.1;Arabid…
cluster12716	12	Q8VZE7	GO:0006952; P:defense response; IEA:UniProtKB-KW	Coffea_canephora|CDP19087.1;Leonurus_japonicus|GWHPBQCV011113_mRNA=GWHTBQCV011113_Gene=GWHGBQCV011113_Position=GWHBQCV00000003:;Isodon_lophanthoides|IsLop_027766-T1;Isodon_rubescens|IrubChr10G00239470.1;Theobroma_cacao|XP_007026471.2;Tectona_grandis|Tg10g00920.t1;Amborella_trichopoda|XP_006858700.2;Solanum_lycopersicum|XP_019067090.1;Vitis_vinifera|XP_002276208.1;Oryza_sativa|XP_015628330.1;Arabi…
cluster12718	12	Q9FG89	GO:0006979; P:response to oxidative stress; IMP:TAIR	Coffea_canephora|CDP20690.1;Leonurus_japonicus|GWHPBQCV024366_mRNA=GWHTBQCV024366_Gene=GWHGBQCV024366_Position=GWHBQCV00000008:;Isodon_lophanthoides|IsLop_002103-T1;Isodon_rubescens|IrubChr7G00166160.1;Theobroma_cacao|XP_017974970.1;Tectona_grandis|Tg04g06170.t3;Amborella_trichopoda|XP_006838885.1;Solanum_lycopersicum|XP_004247633.1;Vitis_vinifera|XP_002280020.1;Oryza_sativa|XP_015613463.1;Arabid…
cluster12721	12	Q9SJ74	GO:0055114; P:oxidation-reduction process; IEA:UniProtKB-KW	Coffea_canephora|CDO99367.1;Leonurus_japonicus|GWHPBQCV010503_mRNA=GWHTBQCV010503_Gene=GWHGBQCV010503_Position=GWHBQCV00000003:;Isodon_lophanthoides|IsLop_006394-T1;Isodon_rubescens|IrubChr2G00047910.1;Theobroma_cacao|XP_007049270.2;Tectona_grandis|Tg10g02810.t1;Amborella_trichopoda|XP_006856807.2;Solanum_lycopersicum|XP_004243539.1;Vitis_vinifera|XP_002262661.3;Oryza_sativa|XP_015628875.1;Arabid…
cluster12722	12	N/A	N/A	Coffea_canephora|CDP09650.1;Leonurus_japonicus|GWHPBQCV007942_mRNA=GWHTBQCV007942_Gene=GWHGBQCV007942_Position=GWHBQCV00000002:;Isodon_lophanthoides|IsLop_025048-T1;Isodon_rubescens|IrubChr11G00216440.1;Theobroma_cacao|XP_007015361.2;Tectona_grandis|Tg05g07860.t1;Amborella_trichopoda|XP_011627204.1;Solanum_lycopersicum|XP_004250882.1;Vitis_vinifera|XP_002280699.1;Oryza_sativa|XP_015621024.2;Arabi…
cluster12723	12	O23429	GO:0016192; P:vesicle-mediated transport; IEA:InterPro	Coffea_canephora|CDP19534.1;Leonurus_japonicus|GWHPBQCV024351_mRNA=GWHTBQCV024351_Gene=GWHGBQCV024351_Position=GWHBQCV00000008:;Isodon_lophanthoides|IsLop_001583-T1;Isodon_rubescens|IrubChr7G00161710.1;Theobroma_cacao|XP_007035565.1;Tectona_grandis|Tg04g02700.t1;Amborella_trichopoda|XP_006855544.1;Solanum_lycopersicum|XP_004229234.1;Vitis_vinifera|XP_002273101.1;Salvia_miltiorrhiza|XP_057772326.1…
cluster12724	12	Q9LIG0	GO:0016702; F:oxidoreductase activity, acting on single donors with incorporation of molecular oxygen, incorporation of two atoms of oxygen; IBA:GO_Central	Coffea_canephora|CDO97972.1;Leonurus_japonicus|GWHPBQCV016051_mRNA=GWHTBQCV016051_Gene=GWHGBQCV016051_Position=GWHBQCV00000005:;Isodon_lophanthoides|IsLop_019775-T1;Isodon_rubescens|IrubChr9G00290220.1;Theobroma_cacao|XP_007024316.2;Tectona_grandis|Tg10g14070.t1;Amborella_trichopoda|XP_006853694.1;Solanum_lycopersicum|XP_004236398.2;Vitis_vinifera|XP_002283642.1;Oryza_sativa|XP_015623695.1;Arabid…
cluster12726	12	N/A	N/A	Coffea_canephora|CDP12736.1;Leonurus_japonicus|GWHPBQCV010480_mRNA=GWHTBQCV010480_Gene=GWHGBQCV010480_Position=GWHBQCV00000003:;Isodon_lophanthoides|IsLop_006371-T1;Isodon_rubescens|IrubChr2G00048150.1;Theobroma_cacao|XP_007036380.2;Tectona_grandis|Tg10g02560.t1;Amborella_trichopoda|XP_006852331.1;Solanum_lycopersicum|XP_004236262.1;Vitis_vinifera|XP_002280825.1;Oryza_sativa|XP_015626496.1;Arabid…
cluster12727	12	Q9SV05	GO:0006468; P:protein phosphorylation; IBA:GO_Central	Coffea_canephora|CDO97591.1;Leonurus_japonicus|GWHPBQCV020838_mRNA=GWHTBQCV020838_Gene=GWHGBQCV020838_Position=GWHBQCV00000007:;Isodon_lophanthoides|IsLop_021816-T1;Isodon_rubescens|IrubChr3G00071370.1;Theobroma_cacao|XP_007041331.2;Tectona_grandis|Tg08g13060.t1;Solanum_lycopersicum|XP_004230467.1;Vitis_vinifera|XP_002264141.1;Oryza_sativa|XP_015633001.1;Arabidopsis_thaliana|NP_197708.1;Salvia_mi…
cluster12728	12	O64886	GO:0048034; P:heme O biosynthetic process; IEA:InterPro	Coffea_canephora|CDP09350.1;Leonurus_japonicus|GWHPBQCV003936_mRNA=GWHTBQCV003936_Gene=GWHGBQCV003936_Position=GWHBQCV00000010:;Isodon_lophanthoides|IsLop_009775-T1;Isodon_rubescens|IrubChr6G00191550.1;Theobroma_cacao|XP_007034524.2;Tectona_grandis|Tg06g05820.t1;Amborella_trichopoda|XP_006841077.1;Solanum_lycopersicum|XP_004229507.1;Vitis_vinifera|XP_002265039.1;Oryza_sativa|XP_015622414.2;Arabid…
cluster12729	12	P29344	GO:0003723; F:RNA binding; IEA:UniProtKB-KW	Coffea_canephora|CDO98727.1;Leonurus_japonicus|GWHPBQCV024226_mRNA=GWHTBQCV024226_Gene=GWHGBQCV024226_Position=GWHBQCV00000008:;Isodon_lophanthoides|IsLop_001427-T1;Isodon_rubescens|IrubChr7G00160320.1;Theobroma_cacao|XP_017975185.1;Tectona_grandis|Tg04g00340.t1;Amborella_trichopoda|XP_006841606.1;Solanum_lycopersicum|XP_004229034.1;Vitis_vinifera|XP_002280604.1;Oryza_sativa|XP_015628466.1;Arabid…
cluster12730	12	Q9FHQ3	GO:0009651; P:response to salt stress; IBA:GO_Central	Coffea_canephora|CDP01641.1;Leonurus_japonicus|GWHPBQCV020229_mRNA=GWHTBQCV020229_Gene=GWHGBQCV020229_Position=GWHBQCV00000006:;Isodon_lophanthoides|IsLop_013539-T1;Isodon_rubescens|IrubChr1G00000550.1;Theobroma_cacao|XP_007032121.2;Tectona_grandis|Tg07g13160.t1;Amborella_trichopoda|XP_006826906.2;Solanum_lycopersicum|XP_004236689.1;Vitis_vinifera|XP_002283860.1;Oryza_sativa|XP_015641984.1;Arabid…
cluster12731	12	N/A	N/A	Coffea_canephora|CDP13471.1;Leonurus_japonicus|GWHPBQCV012168_mRNA=GWHTBQCV012168_Gene=GWHGBQCV012168_Position=GWHBQCV00000004:;Isodon_lophanthoides|IsLop_018299-T1;Isodon_rubescens|IrubChr9G00304110.1;Theobroma_cacao|XP_007012426.2;Tectona_grandis|Tg05g00820.t1;Solanum_lycopersicum|XP_004245047.1;Vitis_vinifera|XP_010648388.1;Oryza_sativa|XP_015629730.1;Arabidopsis_thaliana|NP_680179.2;Salvia_mi…
cluster12738	12	Q8VXY7	GO:0005337; F:nucleoside transmembrane transporter activity; IBA:GO_Central	Coffea_canephora|CDP00175.1;Leonurus_japonicus|GWHPBQCV028076_mRNA=GWHTBQCV028076_Gene=GWHGBQCV028076_Position=GWHBQCV00000009:;Isodon_lophanthoides|IsLop_009077-T1;Isodon_rubescens|IrubChr6G00198290.1;Theobroma_cacao|XP_007044544.2;Tectona_grandis|Tg15g09070.t1;Amborella_trichopoda|XP_006844766.1;Solanum_lycopersicum|XP_004228548.1;Vitis_vinifera|XP_002263287.1;Oryza_sativa|XP_015651076.1;Arabid…
cluster12746	12	Q55480	GO:0016773; F:phosphotransferase activity, alcohol group as acceptor; IEA:InterPro	Coffea_canephora|CDP04921.1;Leonurus_japonicus|GWHPBQCV024189_mRNA=GWHTBQCV024189_Gene=GWHGBQCV024189_Position=GWHBQCV00000007:;Isodon_lophanthoides|IsLop_000008-T1;Isodon_rubescens|IrubChr7G00181540.1;Theobroma_cacao|XP_017977760.1;Tectona_grandis|Tg09g12960.t4;Amborella_trichopoda|XP_006837407.2;Solanum_lycopersicum|XP_010318288.1;Vitis_vinifera|XP_002271653.1;Oryza_sativa|XP_015614612.1;Arabid…
cluster12748	12	Q9C9K2	GO:0019253; P:reductive pentose-phosphate cycle; IEA:UniProtKB-KW	Coffea_canephora|CDP07245.1;Leonurus_japonicus|GWHPBQCV014256_mRNA=GWHTBQCV014256_Gene=GWHGBQCV014256_Position=GWHBQCV00000004:;Isodon_lophanthoides|IsLop_026720-T1;Isodon_rubescens|IrubChr10G00249180.1;Theobroma_cacao|XP_007010913.2;Tectona_grandis|Tg08g07280.t1;Amborella_trichopoda|XP_011625409.1;Solanum_lycopersicum|XP_019069278.1;Vitis_vinifera|XP_002276622.1;Oryza_sativa|XP_015649016.1;Arabi…
cluster12750	12	K4BVL1	GO:0016021; C:integral component of membrane; IEA:UniProtKB-KW	Coffea_canephora|CDP07409.1;Leonurus_japonicus|GWHPBQCV018826_mRNA=GWHTBQCV018826_Gene=GWHGBQCV018826_Position=GWHBQCV00000006:;Isodon_lophanthoides|IsLop_011526-T1;Isodon_rubescens|IrubChr4G00117700.1;Theobroma_cacao|XP_007017784.2;Tectona_grandis|Tg03g03420.t1;Amborella_trichopoda|XP_006857244.3;Solanum_lycopersicum|NP_001307325.1;Vitis_vinifera|XP_002276528.2;Oryza_sativa|XP_015633255.1;Arabid…
cluster12751	12	N/A	N/A	Coffea_canephora|CDP04958.1;Leonurus_japonicus|GWHPBQCV027814_mRNA=GWHTBQCV027814_Gene=GWHGBQCV027814_Position=GWHBQCV00000009:;Isodon_lophanthoides|IsLop_008826-T1;Isodon_rubescens|IrubChr6G00200770.1;Theobroma_cacao|XP_007029500.1;Tectona_grandis|Tg15g06000.t1;Amborella_trichopoda|XP_006854025.2;Solanum_lycopersicum|XP_004242589.1;Vitis_vinifera|XP_002278704.1;Oryza_sativa|XP_015614133.1;Arabid…
cluster12752	12	O04200	GO:0044375; P:regulation of peroxisome size; IMP:TAIR	Coffea_canephora|CDP14058.1;Leonurus_japonicus|GWHPBQCV025784_mRNA=GWHTBQCV025784_Gene=GWHGBQCV025784_Position=GWHBQCV00000008:;Isodon_lophanthoides|IsLop_004656-T1;Isodon_rubescens|IrubChr5G00093100.1;Theobroma_cacao|XP_007009088.1;Tectona_grandis|Tg07g04670.t3;Amborella_trichopoda|XP_006848127.1;Solanum_lycopersicum|XP_004239938.1;Vitis_vinifera|XP_010658473.1;Oryza_sativa|XP_015628226.1;Arabid…
cluster12756	12	Q94B71	GO:0010071; P:root meristem specification; IBA:GO_Central	Coffea_canephora|CDP05496.1;Leonurus_japonicus|GWHPBQCV011752_mRNA=GWHTBQCV011752_Gene=GWHGBQCV011752_Position=GWHBQCV00000003:;Isodon_lophanthoides|IsLop_012488-T1;Isodon_rubescens|IrubChr4G00126530.1;Theobroma_cacao|XP_017971604.1;Tectona_grandis|Tg11g08450.t1;Amborella_trichopoda|XP_006849421.2;Solanum_lycopersicum|XP_004239278.1;Vitis_vinifera|XP_002281609.2;Oryza_sativa|XP_015631483.1;Arabid…
cluster12757	12	N/A	N/A	Coffea_canephora|CDP06154.1;Leonurus_japonicus|GWHPBQCV017348_mRNA=GWHTBQCV017348_Gene=GWHGBQCV017348_Position=GWHBQCV00000005:;Isodon_lophanthoides|IsLop_021152-T1;Isodon_rubescens|IrubChr3G00065430.1;Theobroma_cacao|XP_017970425.1;Tectona_grandis|Tg17g11230.t1;Amborella_trichopoda|XP_020524741.1;Solanum_lycopersicum|XP_004243212.1;Vitis_vinifera|XP_002283386.1;Oryza_sativa|XP_015620106.1;Arabid…
cluster12759	12	N/A	N/A	Coffea_canephora|CDP17080.1;Leonurus_japonicus|GWHPBQCV008712_mRNA=GWHTBQCV008712_Gene=GWHGBQCV008712_Position=GWHBQCV00000002:;Isodon_lophanthoides|IsLop_025704-T1;Isodon_rubescens|IrubChr11G00210860.1;Theobroma_cacao|XP_007051081.2;Tectona_grandis|Tg14g15190.t1;Solanum_lycopersicum|XP_004229400.1;Vitis_vinifera|XP_002275655.1;Arabidopsis_thaliana|NP_192118.1;Salvia_miltiorrhiza|XP_057782202.1;O…
cluster12768	12	Q8S9L5	GO:0043335; P:protein unfolding; IBA:GO_Central	Coffea_canephora|CDP13781.1;Leonurus_japonicus|GWHPBQCV001901_mRNA=GWHTBQCV001901_Gene=GWHGBQCV001901_Position=GWHBQCV00000001:;Isodon_lophanthoides|IsLop_029354-T1;Isodon_rubescens|IrubChr8G00147830.1;Theobroma_cacao|XP_007020702.2;Tectona_grandis|Tg02g07880.t1;Amborella_trichopoda|XP_011629181.1;Solanum_lycopersicum|XP_004244088.1;Vitis_vinifera|XP_002277545.1;Oryza_sativa|XP_015641143.1;Arabid…
cluster12773	12	Q9SGH4	GO:0009767; P:photosynthetic electron transport chain; IMP:TAIR	Coffea_canephora|CDP05807.1;Leonurus_japonicus|GWHPBQCV001818_mRNA=GWHTBQCV001818_Gene=GWHGBQCV001818_Position=GWHBQCV00000001:;Isodon_lophanthoides|IsLop_029488-T1;Isodon_rubescens|IrubChr8G00146620.1;Theobroma_cacao|XP_007021089.2;Tectona_grandis|Tg02g06680.t1;Amborella_trichopoda|XP_006837007.2;Solanum_lycopersicum|XP_004248376.1;Vitis_vinifera|XP_002282744.1;Oryza_sativa|XP_015644740.1;Arabid…
cluster12776	12	Q9ZVL6	GO:0010206; P:photosystem II repair; IMP:TAIR	Coffea_canephora|CDP17964.1;Leonurus_japonicus|GWHPBQCV022229_mRNA=GWHTBQCV022229_Gene=GWHGBQCV022229_Position=GWHBQCV00000007:;Isodon_lophanthoides|IsLop_000448-T1;Isodon_rubescens|IrubChr7G00177340.1;Theobroma_cacao|XP_007030928.2;Tectona_grandis|Tg09g01800.t1;Amborella_trichopoda|XP_006850823.1;Solanum_lycopersicum|XP_004230168.1;Vitis_vinifera|XP_002284939.1;Oryza_sativa|XP_015640458.1;Arabid…
cluster12778	12	A7PZL3	GO:0005975; P:carbohydrate metabolic process; IEA:InterPro	Coffea_canephora|CDP04683.1;Leonurus_japonicus|GWHPBQCV023099_mRNA=GWHTBQCV023099_Gene=GWHGBQCV023099_Position=GWHBQCV00000007:;Isodon_lophanthoides|IsLop_001972-T1;Isodon_rubescens|IrubChr7G00164980.1;Theobroma_cacao|XP_007048405.2;Tectona_grandis|Tg09g02770.t1;Amborella_trichopoda|XP_006842393.1;Solanum_lycopersicum|XP_004242037.1;Vitis_vinifera|XP_002274138.2;Oryza_sativa|XP_015650647.1;Arabid…
cluster12779	12	Q9SVX5	GO:0045893; P:positive regulation of transcription, DNA-templated; IBA:GO_Central	Coffea_canephora|CDP10066.1;Leonurus_japonicus|GWHPBQCV005208_mRNA=GWHTBQCV005208_Gene=GWHGBQCV005208_Position=GWHBQCV00000010:;Isodon_lophanthoides|IsLop_008469-T1;Isodon_rubescens|IrubChr6G00204020.1;Theobroma_cacao|XP_007028832.2;Tectona_grandis|Tg01g01620.t1;Amborella_trichopoda|XP_020526280.1;Solanum_lycopersicum|XP_004249756.1;Vitis_vinifera|XP_002277662.2;Oryza_sativa|XP_025879844.1;Arabid…
cluster12783	12	Q9FLE8	GO:0045454; P:cell redox homeostasis; IEA:InterPro	Coffea_canephora|CDP15428.1;Leonurus_japonicus|GWHPBQCV010429_mRNA=GWHTBQCV010429_Gene=GWHGBQCV010429_Position=GWHBQCV00000003:;Isodon_lophanthoides|IsLop_005511-T1;Isodon_rubescens|IrubChr2G00057210.1;Theobroma_cacao|XP_007027759.2;Tectona_grandis|Tg01g17540.t1;Amborella_trichopoda|XP_006855070.1;Solanum_lycopersicum|XP_004246512.1;Vitis_vinifera|XP_002276568.1;Oryza_sativa|XP_015635004.1;Arabid…
cluster12785	12	N/A	N/A	Coffea_canephora|CDP04231.1;Leonurus_japonicus|GWHPBQCV002905_mRNA=GWHTBQCV002905_Gene=GWHGBQCV002905_Position=GWHBQCV00000001:;Isodon_lophanthoides|IsLop_023482-T1;Isodon_rubescens|IrubChr11G00231090.1;Theobroma_cacao|XP_007025084.2;Tectona_grandis|Tg02g17910.t1;Amborella_trichopoda|XP_006840770.1;Solanum_lycopersicum|XP_004244805.1;Vitis_vinifera|XP_002269609.2;Oryza_sativa|XP_015635595.1;Arabi…
cluster12789	12	Q9C5W0	GO:0019432; P:triglyceride biosynthetic process; IMP:TAIR	Coffea_canephora|CDO98685.1;Leonurus_japonicus|GWHPBQCV001739_mRNA=GWHTBQCV001739_Gene=GWHGBQCV001739_Position=GWHBQCV00000001:;Isodon_lophanthoides|IsLop_021558-T1;Isodon_rubescens|IrubChr3G00069090.1;Theobroma_cacao|XP_017983559.1;Tectona_grandis|Tg17g02540.t1;Amborella_trichopoda|XP_006840357.1;Solanum_lycopersicum|XP_004252959.1;Vitis_vinifera|XP_002269582.1;Oryza_sativa|XP_015639415.1;Arabid…
cluster12792	12	Q197W8	GO:0009524; C:phragmoplast; IEA:UniProtKB-SubCell	Coffea_canephora|CDP18098.1;Leonurus_japonicus|GWHPBQCV020883_mRNA=GWHTBQCV020883_Gene=GWHGBQCV020883_Position=GWHBQCV00000007:;Isodon_lophanthoides|IsLop_021366-T1;Isodon_rubescens|IrubChr3G00070940.1;Theobroma_cacao|XP_007030847.1;Tectona_grandis|Tg08g12360.t1;Amborella_trichopoda|XP_020526808.1;Solanum_lycopersicum|XP_004231277.1;Vitis_vinifera|XP_002284730.2;Oryza_sativa|XP_015624864.1;Arabid…
cluster12796	12	N/A	N/A	Coffea_canephora|CDP04950.1;Leonurus_japonicus|GWHPBQCV005954_mRNA=GWHTBQCV005954_Gene=GWHGBQCV005954_Position=GWHBQCV00000002:;Isodon_lophanthoides|IsLop_008197-T1;Isodon_rubescens|IrubChr6G00206400.1;Theobroma_cacao|XP_017977809.1;Tectona_grandis|Tg06g17220.t3;Amborella_trichopoda|XP_006854166.1;Solanum_lycopersicum|XP_004235309.1;Vitis_vinifera|XP_002275188.2;Oryza_sativa|XP_015648775.1;Arabid…
cluster12799	12	Q9FLD7	GO:0009826; P:unidimensional cell growth; IDA:TAIR	Coffea_canephora|CDP00744.1;Leonurus_japonicus|GWHPBQCV019971_mRNA=GWHTBQCV019971_Gene=GWHGBQCV019971_Position=GWHBQCV00000006:;Isodon_lophanthoides|IsLop_012365-T1;Isodon_rubescens|IrubChr4G00125410.1;Theobroma_cacao|XP_017971729.1;Tectona_grandis|Tg11g09570.t4;Amborella_trichopoda|XP_006850870.2;Solanum_lycopersicum|XP_004238858.1;Vitis_vinifera|XP_002284096.1;Oryza_sativa|XP_015640861.1;Arabid…
cluster12800	12	Q9LSF5	GO:0005739; C:mitochondrion; IBA:GO_Central	Coffea_canephora|CDP03932.1;Leonurus_japonicus|GWHPBQCV015927_mRNA=GWHTBQCV015927_Gene=GWHGBQCV015927_Position=GWHBQCV00000005:;Isodon_lophanthoides|IsLop_020519-T1;Isodon_rubescens|IrubChr9G00284070.1;Theobroma_cacao|XP_007049649.2;Tectona_grandis|Tg18g08340.t1;Amborella_trichopoda|XP_006838556.1;Solanum_lycopersicum|XP_004242426.3;Vitis_vinifera|XP_002283378.1;Oryza_sativa|XP_015643301.2;Arabid…
cluster12804	12	Q9LZL3	GO:0006508; P:proteolysis; IBA:GO_Central	Coffea_canephora|CDP06591.1;Leonurus_japonicus|GWHPBQCV017745_mRNA=GWHTBQCV017745_Gene=GWHGBQCV017745_Position=GWHBQCV00000006:;Isodon_lophanthoides|IsLop_005311-T1;Isodon_rubescens|IrubChr2G00058460.1;Theobroma_cacao|XP_007026972.2;Tectona_grandis|Tg01g18810.t1;Amborella_trichopoda|XP_006846280.1;Solanum_lycopersicum|XP_004246432.1;Vitis_vinifera|XP_010654255.1;Arabidopsis_thaliana|NP_195839.1;S…
cluster12806	12	Q9M1X2	GO:0006631; P:fatty acid metabolic process; IMP:TAIR	Coffea_canephora|CDP03635.1;Leonurus_japonicus|GWHPBQCV008451_mRNA=GWHTBQCV008451_Gene=GWHGBQCV008451_Position=GWHBQCV00000002:;Isodon_lophanthoides|IsLop_024628-T1;Isodon_rubescens|IrubChr11G00220350.1;Theobroma_cacao|XP_017977137.1;Tectona_grandis|Tg14g12750.t1;Amborella_trichopoda|XP_006838250.1;Solanum_lycopersicum|XP_004242334.1;Vitis_vinifera|XP_002278163.1;Oryza_sativa|XP_015645628.1;Arabi…
cluster12809	12	Q9LXU9	N/A	Coffea_canephora|CDP19941.1;Leonurus_japonicus|GWHPBQCV003833_mRNA=GWHTBQCV003833_Gene=GWHGBQCV003833_Position=GWHBQCV00000010:;Isodon_lophanthoides|IsLop_009925-T1;Isodon_rubescens|IrubChr6G00190230.1;Theobroma_cacao|XP_007052116.2;Tectona_grandis|Tg06g03940.t1;Amborella_trichopoda|XP_006840957.1;Solanum_lycopersicum|XP_004240051.1;Vitis_vinifera|XP_002274330.1;Oryza_sativa|XP_015612917.1;Arabid…
cluster12813	12	Q9FG37	GO:0009624; P:response to nematode; IDA:UniProtKB	Coffea_canephora|CDP10165.1;Leonurus_japonicus|GWHPBQCV014677_mRNA=GWHTBQCV014677_Gene=GWHGBQCV014677_Position=GWHBQCV00000004:;Isodon_lophanthoides|IsLop_016879-T1;Isodon_rubescens|IrubChr12G00281380.1;Theobroma_cacao|XP_017977750.1;Tectona_grandis|Tg01g00770.t1;Amborella_trichopoda|XP_020526076.1;Solanum_lycopersicum|XP_010325937.1;Vitis_vinifera|XP_002275839.1;Oryza_sativa|XP_015612607.1;Arabi…
cluster12816	12	Q8VYR5	GO:0005739; C:mitochondrion; IDA:TAIR	Coffea_canephora|CDP11275.1;Leonurus_japonicus|GWHPBQCV016523_mRNA=GWHTBQCV016523_Gene=GWHGBQCV016523_Position=GWHBQCV00000005:;Isodon_lophanthoides|IsLop_006540-T1;Isodon_rubescens|IrubChr2G00046480.1;Theobroma_cacao|XP_007031650.2;Tectona_grandis|Tg15g00970.t1;Amborella_trichopoda|XP_006848937.1;Solanum_lycopersicum|XP_004231080.1;Vitis_vinifera|XP_002270990.1;Oryza_sativa|XP_015640746.1;Arabid…
cluster12817	12	Q9LEU8	GO:0042450; P:arginine biosynthetic process via ornithine; IBA:GO_Central	Coffea_canephora|CDP11505.1;Leonurus_japonicus|GWHPBQCV021600_mRNA=GWHTBQCV021600_Gene=GWHGBQCV021600_Position=GWHBQCV00000007:;Isodon_lophanthoides|IsLop_024986-T1;Isodon_rubescens|IrubChr11G00216980.1;Theobroma_cacao|XP_007018228.1;Tectona_grandis|Tg05g14350.t2;Amborella_trichopoda|XP_006852932.1;Solanum_lycopersicum|NP_001316165.1;Vitis_vinifera|XP_002283809.1;Oryza_sativa|XP_015632553.1;Arabi…
cluster12818	12	Q6NKW9	GO:0009664; P:plant-type cell wall organization; IMP:TAIR	Coffea_canephora|CDP12875.1;Leonurus_japonicus|GWHPBQCV022978_mRNA=GWHTBQCV022978_Gene=GWHGBQCV022978_Position=GWHBQCV00000007:;Isodon_rubescens|IrubChr7G00157910.1;Theobroma_cacao|XP_007048158.2;Tectona_grandis|Tg09g11790.t1;Solanum_lycopersicum|XP_004237474.1;Vitis_vinifera|XP_002275701.1;Arabidopsis_thaliana|NP_201284.1;Salvia_miltiorrhiza|XP_057775026.1;Isodon_lophanthoides|IsLop_001177-T1;Or…
cluster12819	12	Q9SJZ3	GO:0009451; P:RNA modification; IBA:GO_Central	Coffea_canephora|CDP20154.1;Leonurus_japonicus|GWHPBQCV003926_mRNA=GWHTBQCV003926_Gene=GWHGBQCV003926_Position=GWHBQCV00000010:;Isodon_lophanthoides|IsLop_011242-T1;Isodon_rubescens|IrubChr4G00115460.1;Theobroma_cacao|XP_007014996.2;Tectona_grandis|Tg18g09560.t1;Amborella_trichopoda|XP_011622619.1;Solanum_lycopersicum|XP_004250876.1;Vitis_vinifera|XP_010651252.2;Oryza_sativa|XP_025876391.1;Arabid…
cluster12822	12	Q8S9K3	GO:0006397; P:mRNA processing; IEA:UniProtKB-KW	Coffea_canephora|CDO98343.1;Leonurus_japonicus|GWHPBQCV010866_mRNA=GWHTBQCV010866_Gene=GWHGBQCV010866_Position=GWHBQCV00000003:;Isodon_lophanthoides|IsLop_007602-T1;Isodon_rubescens|IrubChr2G00034740.1;Theobroma_cacao|XP_017972126.1;Tectona_grandis|Tg10g09280.t1;Amborella_trichopoda|XP_006828420.2;Solanum_lycopersicum|XP_004235791.1;Vitis_vinifera|XP_002278671.2;Oryza_sativa|XP_015628131.1;Arabid…
cluster12825	12	N/A	N/A	Coffea_canephora|CDP02038.1;Leonurus_japonicus|GWHPBQCV020041_mRNA=GWHTBQCV020041_Gene=GWHGBQCV020041_Position=GWHBQCV00000006:;Isodon_lophanthoides|IsLop_017231-T1;Isodon_rubescens|IrubChr12G00267290.1;Theobroma_cacao|XP_017978089.1;Tectona_grandis|Tg07g09980.t1;Amborella_trichopoda|XP_006856042.2;Solanum_lycopersicum|XP_004234559.1;Vitis_vinifera|XP_002270634.1;Oryza_sativa|XP_015613369.1;Arabi…
cluster12827	12	P93050	GO:0006468; P:protein phosphorylation; IBA:GO_Central	Coffea_canephora|CDP03584.1;Leonurus_japonicus|GWHPBQCV008533_mRNA=GWHTBQCV008533_Gene=GWHGBQCV008533_Position=GWHBQCV00000002:;Isodon_lophanthoides|IsLop_025534-T1;Isodon_rubescens|IrubChr11G00212460.1;Theobroma_cacao|XP_017969675.1;Tectona_grandis|Tg14g13400.t1;Amborella_trichopoda|XP_006845812.1;Solanum_lycopersicum|XP_004247481.1;Vitis_vinifera|XP_003632362.1;Oryza_sativa|XP_015629504.1;Arabi…
cluster12829	12	Q1EBC4	GO:0006364; P:rRNA processing; IEA:UniProtKB-KW	Coffea_canephora|CDP20844.1;Leonurus_japonicus|GWHPBQCV008622_mRNA=GWHTBQCV008622_Gene=GWHGBQCV008622_Position=GWHBQCV00000002:;Isodon_lophanthoides|IsLop_025619-T1;Isodon_rubescens|IrubChr11G00211720.1;Theobroma_cacao|XP_007050901.1;Tectona_grandis|Tg14g14230.t1;Amborella_trichopoda|XP_006840560.1;Solanum_lycopersicum|XP_004247426.1;Vitis_vinifera|XP_002265366.1;Oryza_sativa|XP_015637960.1;Arabi…
cluster12835	12	Q9XGY4	GO:0072321; P:chaperone-mediated protein transport; IEA:InterPro	Coffea_canephora|CDP14990.1;Leonurus_japonicus|GWHPBQCV012461_mRNA=GWHTBQCV012461_Gene=GWHGBQCV012461_Position=GWHBQCV00000004:;Isodon_lophanthoides|IsLop_022021-T1;Isodon_rubescens|IrubChr3G00073210.1;Theobroma_cacao|XP_017972404.1;Tectona_grandis|Tg16g09070.t1;Amborella_trichopoda|XP_006844576.1;Solanum_lycopersicum|XP_004241454.1;Vitis_vinifera|XP_002284270.1;Oryza_sativa|XP_015650330.1;Arabid…
cluster12842	12	Q9SZ15	GO:0016192; P:vesicle-mediated transport; IPI:TAIR	Coffea_canephora|CDP13777.1;Leonurus_japonicus|GWHPBQCV001903_mRNA=GWHTBQCV001903_Gene=GWHGBQCV001903_Position=GWHBQCV00000001:;Isodon_lophanthoides|IsLop_029349-T1;Isodon_rubescens|IrubChr8G00147860.1;Theobroma_cacao|XP_007020695.2;Tectona_grandis|Tg02g07900.t1;Amborella_trichopoda|XP_006839055.1;Solanum_lycopersicum|NP_001315322.1;Vitis_vinifera|XP_002277187.1;Oryza_sativa|XP_015644354.1;Arabid…
cluster12844	12	N/A	N/A	Coffea_canephora|CDO98867.1;Leonurus_japonicus|GWHPBQCV024334_mRNA=GWHTBQCV024334_Gene=GWHGBQCV024334_Position=GWHBQCV00000008:;Isodon_lophanthoides|IsLop_001572-T1;Isodon_rubescens|IrubChr7G00161620.1;Theobroma_cacao|XP_007035594.1;Tectona_grandis|Tg04g02570.t1;Amborella_trichopoda|XP_006840541.1;Solanum_lycopersicum|XP_004229496.1;Vitis_vinifera|XP_003631973.1;Oryza_sativa|XP_015621260.1;Arabid…
cluster12846	12	O64642	GO:0071076; P:RNA 3' uridylation; IDA:UniProtKB	Coffea_canephora|CDP20563.1;Leonurus_japonicus|GWHPBQCV003737_mRNA=GWHTBQCV003737_Gene=GWHGBQCV003737_Position=GWHBQCV00000010:;Isodon_lophanthoides|IsLop_009990-T1;Isodon_rubescens|IrubChr6G00189650.1;Theobroma_cacao|XP_007051991.2;Tectona_grandis|Tg06g03100.t2;Amborella_trichopoda|XP_006829140.1;Solanum_lycopersicum|XP_004229872.1;Vitis_vinifera|XP_010661598.1;Oryza_sativa|XP_015614651.1;Arabid…
cluster12854	12	Q9FLZ9	GO:0009451; P:RNA modification; IBA:GO_Central	Coffea_canephora|CDP02300.1;Leonurus_japonicus|GWHPBQCV019253_mRNA=GWHTBQCV019253_Gene=GWHGBQCV019253_Position=GWHBQCV00000006:;Isodon_lophanthoides|IsLop_028492-T1;Isodon_rubescens|IrubChr8G00155800.1;Theobroma_cacao|XP_007032683.2;Tectona_grandis|Tg09g16340.t1;Amborella_trichopoda|XP_011621058.2;Solanum_lycopersicum|XP_004233668.1;Vitis_vinifera|XP_002279032.1;Oryza_sativa|XP_015622815.1;Arabid…
cluster12855	12	P74261	GO:0006396; P:RNA processing; IEA:InterPro	Coffea_canephora|CDP22167.1;Leonurus_japonicus|GWHPBQCV022383_mRNA=GWHTBQCV022383_Gene=GWHGBQCV022383_Position=GWHBQCV00000007:;Isodon_lophanthoides|IsLop_001027-T1;Isodon_rubescens|IrubChr7G00171760.1;Theobroma_cacao|XP_007047743.2;Tectona_grandis|Tg09g09960.t1;Amborella_trichopoda|XP_020528183.1;Solanum_lycopersicum|XP_004250164.1;Vitis_vinifera|XP_019073696.1;Oryza_sativa|XP_015629171.1;Arabid…
cluster12856	12	Q0WVD6	GO:0006355; P:regulation of transcription, DNA-templated; IBA:GO_Central	Coffea_canephora|CDO99112.1;Leonurus_japonicus|GWHPBQCV021505_mRNA=GWHTBQCV021505_Gene=GWHGBQCV021505_Position=GWHBQCV00000007:;Isodon_lophanthoides|IsLop_024896-T1;Isodon_rubescens|IrubChr11G00217830.1;Theobroma_cacao|XP_007010858.2;Tectona_grandis|Tg05g13260.t2;Amborella_trichopoda|XP_006832845.1;Solanum_lycopersicum|NP_001307272.1;Vitis_vinifera|XP_010659086.1;Oryza_sativa|XP_015647334.1;Arabi…
cluster12867	12	Q9FLY0	GO:0009627; P:systemic acquired resistance; IDA:TAIR	Coffea_canephora|CDP05134.1;Leonurus_japonicus|GWHPBQCV027928_mRNA=GWHTBQCV027928_Gene=GWHGBQCV027928_Position=GWHBQCV00000009:;Isodon_lophanthoides|IsLop_008928-T1;Isodon_rubescens|IrubChr6G00199760.1;Theobroma_cacao|XP_007038837.2;Tectona_grandis|Tg15g07290.t1;Amborella_trichopoda|XP_006829090.1;Solanum_lycopersicum|XP_004240714.1;Vitis_vinifera|XP_002275817.1;Oryza_sativa|XP_015612994.1;Arabid…
cluster12868	12	Q9LZD0	GO:0043100; P:pyrimidine nucleobase salvage; IMP:TAIR	Coffea_canephora|CDP15312.1;Leonurus_japonicus|GWHPBQCV016005_mRNA=GWHTBQCV016005_Gene=GWHGBQCV016005_Position=GWHBQCV00000005:;Isodon_lophanthoides|IsLop_014756-T1;Isodon_rubescens|IrubChr1G00012350.1;Theobroma_cacao|XP_007027529.2;Tectona_grandis|Tg01g16510.t1;Amborella_trichopoda|XP_006826231.2;Solanum_lycopersicum|XP_004246596.1;Vitis_vinifera|XP_002264940.2;Oryza_sativa|XP_015622623.1;Arabid…
cluster12869	12	J9U5U9	GO:1901601; P:strigolactone biosynthetic process; IDA:UniProtKB	Coffea_canephora|CDP01202.1;Leonurus_japonicus|GWHPBQCV014052_mRNA=GWHTBQCV014052_Gene=GWHGBQCV014052_Position=GWHBQCV00000004:;Isodon_lophanthoides|IsLop_026131-T1;Isodon_rubescens|IrubChr10G00254870.1;Theobroma_cacao|XP_007018509.2;Tectona_grandis|Tg08g09910.t1;Amborella_trichopoda|XP_006849318.1;Solanum_lycopersicum|XP_004238093.1;Vitis_vinifera|XP_010664515.1;Oryza_sativa|XP_015631400.1;Arabi…
cluster12870	12	N/A	N/A	Coffea_canephora|CDP00663.1;Leonurus_japonicus|GWHPBQCV019937_mRNA=GWHTBQCV019937_Gene=GWHGBQCV019937_Position=GWHBQCV00000006:;Isodon_lophanthoides|IsLop_012219-T1;Isodon_rubescens|IrubChr4G00123980.1;Theobroma_cacao|XP_007044238.1;Tectona_grandis|Tg11g09980.t1;Solanum_lycopersicum|XP_004238896.1;Vitis_vinifera|XP_002282799.1;Oryza_sativa|XP_015650940.1;Arabidopsis_thaliana|NP_564925.1;Salvia_mi…
cluster12878	12	O82316	GO:0015250; F:water channel activity; IBA:GO_Central	Coffea_canephora|CDP16197.1;Leonurus_japonicus|GWHPBQCV009100_mRNA=GWHTBQCV009100_Gene=GWHGBQCV009100_Position=GWHBQCV00000003:;Isodon_lophanthoides|IsLop_018470-T1;Isodon_rubescens|IrubChr9G00302300.1;Theobroma_cacao|XP_007012110.1;Tectona_grandis|Tg05g02560.t1;Amborella_trichopoda|XP_006833429.1;Solanum_lycopersicum|NP_001289841.1;Vitis_vinifera|NP_001304062.1;Oryza_sativa|XP_015621438.1;Arabid…
cluster12882	12	Q9SGN6	GO:0009651; P:response to salt stress; TAS:TAIR	Coffea_canephora|CDO99506.1;Leonurus_japonicus|GWHPBQCV003106_mRNA=GWHTBQCV003106_Gene=GWHGBQCV003106_Position=GWHBQCV00000001:;Isodon_lophanthoides|IsLop_028639-T1;Isodon_rubescens|IrubChr8G00154340.1;Theobroma_cacao|XP_007025556.2;Tectona_grandis|Tg02g15400.t1;Amborella_trichopoda|XP_006859050.1;Solanum_lycopersicum|XP_004232912.1;Vitis_vinifera|XP_002273740.2;Oryza_sativa|XP_015637473.1;Arabid…
cluster12897	12	O23342	GO:0006605; P:protein targeting; IEA:InterPro	Coffea_canephora|CDO99065.1;Leonurus_japonicus|GWHPBQCV014563_mRNA=GWHTBQCV014563_Gene=GWHGBQCV014563_Position=GWHBQCV00000004:;Isodon_lophanthoides|IsLop_027114-T1;Isodon_rubescens|IrubChr10G00245690.1;Theobroma_cacao|XP_007034765.2;Tectona_grandis|Tg08g02680.t1;Amborella_trichopoda|XP_006850981.1;Solanum_lycopersicum|XP_004247563.1;Vitis_vinifera|XP_010649905.1;Oryza_sativa|XP_015634774.1;Arabi…
cluster12901	12	P97852	GO:0048545; P:response to steroid hormone; IEP:RGD	Coffea_canephora|CDP01360.1;Leonurus_japonicus|GWHPBQCV019645_mRNA=GWHTBQCV019645_Gene=GWHGBQCV019645_Position=GWHBQCV00000006:;Isodon_lophanthoides|IsLop_011885-T1;Isodon_rubescens|IrubChr4G00118060.1;Theobroma_cacao|XP_017980816.1;Tectona_grandis|Tg03g17460.t1;Amborella_trichopoda|XP_006838051.1;Solanum_lycopersicum|XP_004238156.1;Vitis_vinifera|XP_002284735.1;Oryza_sativa|XP_015644522.1;Arabid…
cluster12903	12	Q8H1D2	GO:0009733; P:response to auxin; IEP:TAIR	Coffea_canephora|CDP14053.1;Leonurus_japonicus|GWHPBQCV006451_mRNA=GWHTBQCV006451_Gene=GWHGBQCV006451_Position=GWHBQCV00000002:;Isodon_lophanthoides|IsLop_021973-T1;Isodon_rubescens|IrubChr3G00072770.1;Theobroma_cacao|XP_007009082.1;Tectona_grandis|Tg12g05480.t1;Amborella_trichopoda|XP_006848137.2;Solanum_lycopersicum|XP_025886095.1;Vitis_vinifera|XP_019080117.1;Oryza_sativa|XP_015642985.1;Arabid…
cluster12905	12	F4IDS7	GO:0006904; P:vesicle docking involved in exocytosis; IBA:GO_Central	Coffea_canephora|CDP16924.1;Leonurus_japonicus|GWHPBQCV010512_mRNA=GWHTBQCV010512_Gene=GWHGBQCV010512_Position=GWHBQCV00000003:;Isodon_lophanthoides|IsLop_006404-T1;Isodon_rubescens|IrubChr2G00047810.1;Theobroma_cacao|XP_017971074.1;Tectona_grandis|Tg10g02910.t1;Amborella_trichopoda|XP_011628843.1;Solanum_lycopersicum|XP_004240341.1;Vitis_vinifera|XP_002271384.1;Oryza_sativa|XP_015650672.1;Arabid…
cluster12916	12	O81020	GO:0009395; P:phospholipid catabolic process; IBA:GO_Central	Coffea_canephora|CDP08441.1;Leonurus_japonicus|GWHPBQCV007894_mRNA=GWHTBQCV007894_Gene=GWHGBQCV007894_Position=GWHBQCV00000002:;Isodon_lophanthoides|IsLop_025020-T1;Isodon_rubescens|IrubChr11G00216670.1;Theobroma_cacao|XP_017982742.1;Tectona_grandis|Tg14g08790.t1;Amborella_trichopoda|XP_006854823.2;Solanum_lycopersicum|XP_004228500.1;Vitis_vinifera|XP_002276163.1;Oryza_sativa|XP_015623428.1;Arabi…
cluster12919	12	O82176	GO:0005615; C:extracellular space; IEA:UniProtKB-SubCell	Coffea_canephora|CDP11243.1;Leonurus_japonicus|GWHPBQCV002296_mRNA=GWHTBQCV002296_Gene=GWHGBQCV002296_Position=GWHBQCV00000001:;Isodon_lophanthoides|IsLop_013819-T1;Isodon_rubescens|IrubChr1G00003280.1;Theobroma_cacao|XP_007024942.2;Tectona_grandis|Tg02g20040.t1;Amborella_trichopoda|XP_006853428.1;Solanum_lycopersicum|XP_004233236.1;Vitis_vinifera|XP_003631238.1;Oryza_sativa|XP_015645765.1;Arabid…
cluster12926	12	Q9LVW6	GO:0006397; P:mRNA processing; IEA:UniProtKB-KW	Coffea_canephora|CDO98009.1;Leonurus_japonicus|GWHPBQCV008921_mRNA=GWHTBQCV008921_Gene=GWHGBQCV008921_Position=GWHBQCV00000003:;Isodon_lophanthoides|IsLop_007122-T1;Isodon_rubescens|IrubChr2G00039620.1;Theobroma_cacao|XP_007024226.2;Tectona_grandis|Tg16g11590.t1;Amborella_trichopoda|XP_006850605.1;Solanum_lycopersicum|XP_004235686.1;Vitis_vinifera|XP_003632859.1;Oryza_sativa|XP_015619244.1;Arabid…
cluster12930	12	Q2HIM5	GO:0022890; F:inorganic cation transmembrane transporter activity; IBA:GO_Central	Coffea_canephora|CDP06767.1;Leonurus_japonicus|GWHPBQCV007290_mRNA=GWHTBQCV007290_Gene=GWHGBQCV007290_Position=GWHBQCV00000002:;Isodon_lophanthoides|IsLop_006080-T1;Isodon_rubescens|IrubChr2G00051000.1;Theobroma_cacao|XP_007027390.2;Tectona_grandis|Tg02g00420.t2;Amborella_trichopoda|XP_011629315.1;Solanum_lycopersicum|XP_004246635.1;Vitis_vinifera|XP_002282209.1;Oryza_sativa|XP_015618425.1;Arabid…
cluster12935	12	P82195	GO:0006412; P:translation; IEA:InterPro	Coffea_canephora|CDP18513.1;Leonurus_japonicus|GWHPBQCV021609_mRNA=GWHTBQCV021609_Gene=GWHGBQCV021609_Position=GWHBQCV00000007:;Isodon_lophanthoides|IsLop_027195-T1;Isodon_rubescens|IrubChr10G00244900.1;Theobroma_cacao|XP_007014073.2;Tectona_grandis|Tg05g14430.t1;Amborella_trichopoda|XP_006848386.2;Solanum_lycopersicum|XP_004252957.1;Vitis_vinifera|XP_002270819.1;Oryza_sativa|XP_015630413.1;Arabi…
cluster12936	12	Q5ZML5	GO:0016070; P:RNA metabolic process; IBA:GO_Central	Coffea_canephora|CDP00201.1;Leonurus_japonicus|GWHPBQCV020373_mRNA=GWHTBQCV020373_Gene=GWHGBQCV020373_Position=GWHBQCV00000006:;Isodon_lophanthoides|IsLop_012071-T1;Isodon_rubescens|IrubChr4G00122630.1;Theobroma_cacao|XP_007044541.1;Tectona_grandis|Tg11g12730.t1;Amborella_trichopoda|XP_006836706.2;Solanum_lycopersicum|XP_004237256.1;Vitis_vinifera|XP_002269008.1;Oryza_sativa|XP_015622924.1;Arabid…
cluster12938	12	Q8L9A9	GO:0010411; P:xyloglucan metabolic process; IEA:InterPro	Coffea_canephora|CDO99711.1;Leonurus_japonicus|GWHPBQCV002713_mRNA=GWHTBQCV002713_Gene=GWHGBQCV002713_Position=GWHBQCV00000001:;Isodon_lophanthoides|IsLop_028837-T1;Isodon_rubescens|IrubChr8G00152430.1;Theobroma_cacao|XP_007025991.2;Tectona_grandis|Tg02g12950.t1;Amborella_trichopoda|XP_006826491.1;Solanum_lycopersicum|XP_004234486.1;Vitis_vinifera|XP_002264995.1;Oryza_sativa|XP_015645224.1;Arabid…
cluster12940	12	Q9ZP40	GO:0009507; C:chloroplast; IEA:UniProtKB-SubCell	Coffea_canephora|CDP18539.1;Leonurus_japonicus|GWHPBQCV023738_mRNA=GWHTBQCV023738_Gene=GWHGBQCV023738_Position=GWHBQCV00000007:;Isodon_lophanthoides|IsLop_010711-T1;Isodon_rubescens|IrubChr6G00182360.1;Theobroma_cacao|XP_017973328.1;Tectona_grandis|Tg19g03330.t1;Amborella_trichopoda|XP_006854055.1;Solanum_lycopersicum|XP_004245973.1;Vitis_vinifera|XP_002276479.1;Oryza_sativa|XP_015614073.1;Arabid…
cluster12943	12	N/A	N/A	Coffea_canephora|CDP07676.1;Leonurus_japonicus|GWHPBQCV021652_mRNA=GWHTBQCV021652_Gene=GWHGBQCV021652_Position=GWHBQCV00000007:;Isodon_lophanthoides|IsLop_008292-T1;Isodon_rubescens|IrubChr6G00205590.1;Theobroma_cacao|XP_007052618.2;Tectona_grandis|Tg05g14930.t1;Amborella_trichopoda|XP_011627506.1;Solanum_lycopersicum|XP_004248825.1;Vitis_vinifera|XP_002267950.1;Oryza_sativa|XP_015611847.1;Arabid…
cluster12948	12	N/A	N/A	Coffea_canephora|CDP04190.1;Leonurus_japonicus|GWHPBQCV006697_mRNA=GWHTBQCV006697_Gene=GWHGBQCV006697_Position=GWHBQCV00000002:;Isodon_lophanthoides|IsLop_020626-T1;Isodon_rubescens|IrubChr3G00060270.1;Theobroma_cacao|XP_007029284.2;Tectona_grandis|Tg12g00480.t1;Amborella_trichopoda|XP_011624493.1;Solanum_lycopersicum|XP_004237375.1;Vitis_vinifera|XP_002277168.1;Oryza_sativa|XP_015628385.1;Arabid…
cluster12950	12	Q9XF57	GO:0006625; P:protein targeting to peroxisome; IMP:TAIR	Coffea_canephora|CDO96800.1;Leonurus_japonicus|GWHPBQCV003027_mRNA=GWHTBQCV003027_Gene=GWHGBQCV003027_Position=GWHBQCV00000001:;Isodon_lophanthoides|IsLop_028548-T1;Isodon_rubescens|IrubChr8G00154720.1;Theobroma_cacao|XP_007025371.1;Tectona_grandis|Tg02g16360.t1;Amborella_trichopoda|XP_006855350.1;Solanum_lycopersicum|NP_001234299.2;Vitis_vinifera|XP_002272882.1;Oryza_sativa|XP_015624658.1;Arabid…
cluster12951	12	Q94A20	GO:0016021; C:integral component of membrane; IEA:UniProtKB-KW	Coffea_canephora|CDO98965.1;Leonurus_japonicus|GWHPBQCV024540_mRNA=GWHTBQCV024540_Gene=GWHGBQCV024540_Position=GWHBQCV00000008:;Isodon_lophanthoides|IsLop_001714-T1;Isodon_rubescens|IrubChr7G00162730.1;Theobroma_cacao|XP_007035357.1;Tectona_grandis|TgUn566g00020.t1;Amborella_trichopoda|XP_006850841.1;Solanum_lycopersicum|XP_004229465.1;Vitis_vinifera|XP_002279368.2;Oryza_sativa|XP_015640550.1;Ara…
cluster12952	12	O82245	GO:0009651; P:response to salt stress; IEP:TAIR	Coffea_canephora|CDP03510.1;Leonurus_japonicus|GWHPBQCV008611_mRNA=GWHTBQCV008611_Gene=GWHGBQCV008611_Position=GWHBQCV00000002:;Isodon_lophanthoides|IsLop_025606-T1;Isodon_rubescens|IrubChr11G00211810.1;Theobroma_cacao|XP_007050872.1;Tectona_grandis|Tg14g14140.t1;Amborella_trichopoda|XP_006840512.1;Solanum_lycopersicum|XP_004247434.1;Vitis_vinifera|XP_002263702.1;Oryza_sativa|XP_015639220.1;Arabi…
cluster12953	12	Q9XJ35	GO:0006364; P:rRNA processing; IMP:UniProtKB	Coffea_canephora|CDO97271.1;Leonurus_japonicus|GWHPBQCV020713_mRNA=GWHTBQCV020713_Gene=GWHGBQCV020713_Position=GWHBQCV00000007:;Isodon_lophanthoides|IsLop_026395-T1;Isodon_rubescens|IrubChr10G00252220.1;Theobroma_cacao|XP_007042627.2;Tectona_grandis|Tg08g14870.t1;Amborella_trichopoda|XP_006849346.1;Solanum_lycopersicum|XP_004248765.1;Vitis_vinifera|XP_002264383.1;Oryza_sativa|XP_015640771.1;Arabi…
cluster12954	12	Q9LN22	GO:0005739; C:mitochondrion; IDA:TAIR	Coffea_canephora|CDP11248.1;Leonurus_japonicus|GWHPBQCV018905_mRNA=GWHTBQCV018905_Gene=GWHGBQCV018905_Position=GWHBQCV00000006:;Isodon_lophanthoides|IsLop_011453-T1;Isodon_rubescens|IrubChr4G00117080.1;Theobroma_cacao|XP_007017910.2;Tectona_grandis|Tg03g04320.t1;Amborella_trichopoda|XP_006845699.1;Solanum_lycopersicum|XP_004238390.1;Vitis_vinifera|XP_002284756.1;Oryza_sativa|XP_015651356.1;Arabid…
cluster12955	12	Q9LD83	GO:0010118; P:stomatal movement; IMP:TAIR	Coffea_canephora|CDP09853.1;Leonurus_japonicus|GWHPBQCV024655_mRNA=GWHTBQCV024655_Gene=GWHGBQCV024655_Position=GWHBQCV00000008:;Isodon_lophanthoides|IsLop_012992-T1;Isodon_rubescens|IrubChr4G00131920.1;Theobroma_cacao|XP_007040040.2;Tectona_grandis|Tg16g06480.t1;Amborella_trichopoda|XP_006858025.2;Solanum_lycopersicum|XP_004245686.1;Vitis_vinifera|XP_002275215.1;Oryza_sativa|XP_015636891.1;Arabid…
cluster12956	12	P46547	GO:0004177; F:aminopeptidase activity; IEA:UniProtKB-KW	Coffea_canephora|CDP08757.1;Leonurus_japonicus|GWHPBQCV003599_mRNA=GWHTBQCV003599_Gene=GWHGBQCV003599_Position=GWHBQCV00000010:;Isodon_lophanthoides|IsLop_010165-T1;Isodon_rubescens|IrubChr6G00188110.1;Theobroma_cacao|XP_007051700.2;Tectona_grandis|Tg06g01540.t2;Amborella_trichopoda|XP_006843370.1;Solanum_lycopersicum|NP_001334094.1;Vitis_vinifera|XP_002275513.1;Oryza_sativa|XP_015642969.1;Arabid…
cluster12957	12	N/A	N/A	Coffea_canephora|CDP19944.1;Leonurus_japonicus|GWHPBQCV017991_mRNA=GWHTBQCV017991_Gene=GWHGBQCV017991_Position=GWHBQCV00000006:;Isodon_lophanthoides|IsLop_007441-T1;Isodon_rubescens|IrubChr2G00033580.1;Theobroma_cacao|XP_007026550.2;Tectona_grandis|Tg01g20800.t1;Amborella_trichopoda|XP_006828158.1;Solanum_lycopersicum|XP_004246304.1;Vitis_vinifera|XP_002264939.1;Oryza_sativa|XP_015645015.1;Arabid…
cluster12958	12	Q24JJ9	GO:0015031; P:protein transport; IEA:UniProtKB-KW	Coffea_canephora|CDP02855.1;Leonurus_japonicus|GWHPBQCV004799_mRNA=GWHTBQCV004799_Gene=GWHGBQCV004799_Position=GWHBQCV00000010:;Isodon_lophanthoides|IsLop_003478-T1;Isodon_rubescens|IrubChr5G00103890.1;Theobroma_cacao|XP_017983323.1;Tectona_grandis|Tg01g07520.t2;Amborella_trichopoda|XP_006845410.1;Solanum_lycopersicum|XP_004242624.1;Vitis_vinifera|XP_002273237.1;Oryza_sativa|XP_015648603.1;Arabid…
cluster12959	12	P10708	GO:0009416; P:response to light stimulus; IBA:GO_Central	Coffea_canephora|CDP13340.1;Leonurus_japonicus|GWHPBQCV007211_mRNA=GWHTBQCV007211_Gene=GWHGBQCV007211_Position=GWHBQCV00000002:;Isodon_lophanthoides|IsLop_008634-T1;Isodon_rubescens|IrubChr6G00202590.1;Theobroma_cacao|XP_007044017.1;Tectona_grandis|Tg15g03790.t1;Amborella_trichopoda|XP_006848348.1;Solanum_lycopersicum|NP_001296176.1;Vitis_vinifera|XP_010655886.1;Oryza_sativa|XP_015647391.1;Arabid…
cluster12962	12	Q8H7F6	GO:0045454; P:cell redox homeostasis; IEA:InterPro	Coffea_canephora|CDP06465.1;Leonurus_japonicus|GWHPBQCV027646_mRNA=GWHTBQCV027646_Gene=GWHGBQCV027646_Position=GWHBQCV00000009:;Isodon_lophanthoides|IsLop_007754-T1;Isodon_rubescens|IrubChr2G00036740.1;Theobroma_cacao|XP_017976105.1;Tectona_grandis|Tg13g11480.t1;Amborella_trichopoda|XP_006843607.3;Solanum_lycopersicum|NP_001234270.2;Vitis_vinifera|XP_002263823.1;Oryza_sativa|XP_015618330.1;Arabid…
cluster12963	12	Q94BS2	GO:0009611; P:response to wounding; IEP:TAIR	Coffea_canephora|CDP18584.1;Leonurus_japonicus|GWHPBQCV015402_mRNA=GWHTBQCV015402_Gene=GWHGBQCV015402_Position=GWHBQCV00000005:;Isodon_lophanthoides|IsLop_020580-T1;Isodon_rubescens|IrubChr9G00283350.1;Theobroma_cacao|XP_007014614.2;Tectona_grandis|Tg18g08890.t1;Amborella_trichopoda|XP_011622402.1;Solanum_lycopersicum|XP_004228646.1;Vitis_vinifera|XP_002285744.1;Oryza_sativa|XP_015647474.1;Arabid…
cluster12970	12	Q9FL51	GO:0046777; P:protein autophosphorylation; IBA:GO_Central	Coffea_canephora|CDP10085.1;Leonurus_japonicus|GWHPBQCV005242_mRNA=GWHTBQCV005242_Gene=GWHGBQCV005242_Position=GWHBQCV00000010:;Isodon_lophanthoides|IsLop_008453-T1;Isodon_rubescens|IrubChr6G00204190.1;Theobroma_cacao|XP_017976596.1;Tectona_grandis|Tg01g01490.t1;Amborella_trichopoda|XP_006850155.1;Solanum_lycopersicum|XP_004234802.2;Vitis_vinifera|XP_002283010.2;Oryza_sativa|XP_015636545.1;Arabid…
cluster12976	12	Q9CA68	GO:0016042; P:lipid catabolic process; IEA:UniProtKB-KW	Coffea_canephora|CDP12298.1;Leonurus_japonicus|GWHPBQCV016649_mRNA=GWHTBQCV016649_Gene=GWHGBQCV016649_Position=GWHBQCV00000005:;Isodon_lophanthoides|IsLop_006720-T1;Isodon_rubescens|IrubChr2G00044570.1;Theobroma_cacao|XP_017972429.1;Tectona_grandis|Tg11g03550.t1;Amborella_trichopoda|XP_020521951.1;Solanum_lycopersicum|XP_004236009.1;Vitis_vinifera|XP_002284894.2;Oryza_sativa|XP_015641989.1;Arabid…
cluster12977	12	N/A	N/A	Coffea_canephora|CDP06938.1;Leonurus_japonicus|GWHPBQCV004226_mRNA=GWHTBQCV004226_Gene=GWHGBQCV004226_Position=GWHBQCV00000010:;Isodon_lophanthoides|IsLop_009549-T1;Isodon_rubescens|IrubChr6G00193770.1;Theobroma_cacao|XP_007015855.2;Tectona_grandis|Tg14g02440.t1;Amborella_trichopoda|XP_011625961.1;Solanum_lycopersicum|XP_004241315.1;Vitis_vinifera|XP_002274661.1;Oryza_sativa|XP_015621480.1;Arabid…
cluster12982	12	O23674	GO:0080110; P:sporopollenin biosynthetic process; IMP:TAIR	Coffea_canephora|CDP09465.1;Leonurus_japonicus|GWHPBQCV003793_mRNA=GWHTBQCV003793_Gene=GWHGBQCV003793_Position=GWHBQCV00000010:;Isodon_lophanthoides|IsLop_009862-T1;Isodon_rubescens|IrubChr6G00190760.1;Theobroma_cacao|XP_017973948.1;Tectona_grandis|Tg06g04630.t1;Amborella_trichopoda|XP_006837297.1;Solanum_lycopersicum|XP_004229766.2;Vitis_vinifera|XP_002276642.1;Oryza_sativa|XP_015614404.2;Arabid…
cluster12983	12	Q9FJI1	GO:0009826; P:unidimensional cell growth; IMP:TAIR	Coffea_canephora|CDP12270.1;Leonurus_japonicus|GWHPBQCV013311_mRNA=GWHTBQCV013311_Gene=GWHGBQCV013311_Position=GWHBQCV00000004:;Isodon_lophanthoides|IsLop_025431-T1;Isodon_rubescens|IrubChr11G00213450.1;Theobroma_cacao|XP_007049714.1;Tectona_grandis|Tg14g04180.t1;Amborella_trichopoda|XP_011621091.1;Solanum_lycopersicum|NP_001266241.1;Vitis_vinifera|XP_010651129.1;Oryza_sativa|XP_015644786.2;Arabi…
cluster12985	12	Q9M117	GO:0010090; P:trichome morphogenesis; IMP:TAIR	Coffea_canephora|CDP09452.1;Leonurus_japonicus|GWHPBQCV003785_mRNA=GWHTBQCV003785_Gene=GWHGBQCV003785_Position=GWHBQCV00000010:;Isodon_lophanthoides|IsLop_027824-T1;Isodon_rubescens|IrubChr10G00239040.1;Theobroma_cacao|XP_007052282.1;Tectona_grandis|Tg06g04770.t1;Amborella_trichopoda|XP_006837331.1;Solanum_lycopersicum|XP_004229758.1;Vitis_vinifera|XP_003633894.1;Oryza_sativa|XP_015618032.1;Arabi…
cluster12987	12	O80505	GO:0006487; P:protein N-linked glycosylation; IBA:GO_Central	Coffea_canephora|CDP09387.1;Leonurus_japonicus|GWHPBQCV021729_mRNA=GWHTBQCV021729_Gene=GWHGBQCV021729_Position=GWHBQCV00000007:;Isodon_lophanthoides|IsLop_008334-T1;Isodon_rubescens|IrubChr6G00205210.1;Theobroma_cacao|XP_017985235.1;Tectona_grandis|Tg05g15730.t1;Amborella_trichopoda|XP_006836310.1;Solanum_lycopersicum|XP_004229713.1;Vitis_vinifera|XP_002269114.1;Oryza_sativa|XP_015622955.1;Arabid…
cluster12990	12	Q9ZUT3	GO:0010044; P:response to aluminum ion; IMP:TAIR	Coffea_canephora|CDP06676.1;Leonurus_japonicus|GWHPBQCV027770_mRNA=GWHTBQCV027770_Gene=GWHGBQCV027770_Position=GWHBQCV00000009:;Isodon_lophanthoides|IsLop_006028-T1;Isodon_rubescens|IrubChr2G00051530.1;Theobroma_cacao|XP_007027163.1;Tectona_grandis|Tg02g01150.t1;Amborella_trichopoda|XP_006828220.2;Solanum_lycopersicum|XP_004249666.1;Vitis_vinifera|XP_002274040.1;Oryza_sativa|XP_015637768.1;Arabid…
cluster12995	12	Q9STF3	GO:0009451; P:RNA modification; IBA:GO_Central	Coffea_canephora|CDP09112.1;Leonurus_japonicus|GWHPBQCV007665_mRNA=GWHTBQCV007665_Gene=GWHGBQCV007665_Position=GWHBQCV00000002:;Isodon_lophanthoides|IsLop_025140-T1;Isodon_rubescens|IrubChr11G00215760.1;Theobroma_cacao|XP_007016304.2;Tectona_grandis|Tg14g07720.t1;Amborella_trichopoda|XP_011625940.1;Solanum_lycopersicum|XP_004250510.1;Vitis_vinifera|XP_002280428.1;Oryza_sativa|XP_015622204.1;Arabi…
cluster12996	12	P81748	GO:0050178; F:phenylpyruvate tautomerase activity; IEA:UniProtKB-EC	Coffea_canephora|CDP15783.1;Leonurus_japonicus|GWHPBQCV014928_mRNA=GWHTBQCV014928_Gene=GWHGBQCV014928_Position=GWHBQCV00000005:;Isodon_lophanthoides|IsLop_011954-T1;Isodon_rubescens|IrubChr4G00121530.1;Theobroma_cacao|XP_007014427.1;Tectona_grandis|Tg01g13710.t1;Amborella_trichopoda|XP_006850878.1;Solanum_lycopersicum|XP_004242799.1;Vitis_vinifera|XP_002264373.1;Oryza_sativa|XP_015643567.1;Arabid…
cluster12998	12	Q6DGL7	GO:0016021; C:integral component of membrane; IEA:UniProtKB-KW	Coffea_canephora|CDP07596.1;Leonurus_japonicus|GWHPBQCV013677_mRNA=GWHTBQCV013677_Gene=GWHGBQCV013677_Position=GWHBQCV00000004:;Isodon_lophanthoides|IsLop_015303-T1;Isodon_rubescens|IrubChr1G00020630.1;Theobroma_cacao|XP_007017400.1;Tectona_grandis|Tg18g04670.t1;Amborella_trichopoda|XP_011627739.1;Solanum_lycopersicum|XP_004252777.1;Vitis_vinifera|XP_002284036.1;Oryza_sativa|XP_015630520.1;Arabid…
cluster13001	12	Q7Y211	GO:0009451; P:RNA modification; IBA:GO_Central	Coffea_canephora|CDP18169.1;Leonurus_japonicus|GWHPBQCV001968_mRNA=GWHTBQCV001968_Gene=GWHGBQCV001968_Position=GWHBQCV00000001:;Isodon_lophanthoides|IsLop_022737-T1;Isodon_rubescens|IrubChr3G00079390.1;Theobroma_cacao|XP_017970694.1;Tectona_grandis|Tg02g20640.t1;Amborella_trichopoda|XP_011626660.1;Solanum_lycopersicum|XP_004233766.1;Vitis_vinifera|XP_002275546.2;Oryza_sativa|XP_015634033.1;Arabid…
cluster13002	12	P35055	GO:0019353; P:protoporphyrinogen IX biosynthetic process from glutamate; IBA:GO_Central	Coffea_canephora|CDP04123.1;Leonurus_japonicus|GWHPBQCV001984_mRNA=GWHTBQCV001984_Gene=GWHGBQCV001984_Position=GWHBQCV00000001:;Isodon_lophanthoides|IsLop_022706-T1;Isodon_rubescens|IrubChr3G00079720.1;Theobroma_cacao|XP_007049078.2;Tectona_grandis|Tg02g20830.t1;Amborella_trichopoda|XP_006853529.1;Solanum_lycopersicum|XP_004248412.1;Vitis_vinifera|XP_002263190.1;Oryza_sativa|XP_015633531.1;Arabid…
cluster13006	12	N/A	N/A	Coffea_canephora|CDP00852.1;Leonurus_japonicus|GWHPBQCV018433_mRNA=GWHTBQCV018433_Gene=GWHGBQCV018433_Position=GWHBQCV00000006:;Isodon_lophanthoides|IsLop_010896-T1;Isodon_rubescens|IrubChr4G00112910.1;Theobroma_cacao|XP_007019800.1;Tectona_grandis|Tg03g13110.t2;Amborella_trichopoda|XP_006836800.1;Solanum_lycopersicum|XP_004241921.1;Vitis_vinifera|XP_002280799.1;Oryza_sativa|XP_015649828.1;Arabid…
cluster13007	12	O81416	GO:0030245; P:cellulose catabolic process; IEA:UniProtKB-KW	Coffea_canephora|CDP17109.1;Leonurus_japonicus|GWHPBQCV013508_mRNA=GWHTBQCV013508_Gene=GWHGBQCV013508_Position=GWHBQCV00000004:;Isodon_lophanthoides|IsLop_028182-T1;Isodon_rubescens|IrubChr10G00234960.1;Theobroma_cacao|XP_007050983.1;Tectona_grandis|Tg05g08820.t1;Amborella_trichopoda|XP_011622228.2;Solanum_lycopersicum|NP_001234882.1;Vitis_vinifera|XP_002271736.1;Oryza_sativa|XP_015625766.1;Arabi…
cluster13009	12	O48716	GO:0009846; P:pollen germination; IDA:TAIR	Coffea_canephora|CDP16445.1;Leonurus_japonicus|GWHPBQCV004096_mRNA=GWHTBQCV004096_Gene=GWHGBQCV004096_Position=GWHBQCV00000010:;Isodon_lophanthoides|IsLop_016971-T1;Isodon_rubescens|IrubChr12G00280820.1;Theobroma_cacao|XP_007008790.2;Tectona_grandis|Tg06g08240.t1;Amborella_trichopoda|XP_020522205.1;Solanum_lycopersicum|XP_004229169.1;Vitis_vinifera|XP_002268927.2;Oryza_sativa|XP_015641852.1;Arabi…
cluster13012	12	Q9M9W7	GO:0045490; P:pectin catabolic process; IEA:UniProtKB-UniPathway	Coffea_canephora|CDP17209.1;Leonurus_japonicus|GWHPBQCV020917_mRNA=GWHTBQCV020917_Gene=GWHGBQCV020917_Position=GWHBQCV00000007:;Isodon_lophanthoides|IsLop_021416-T1;Isodon_rubescens|IrubChr3G00070500.1;Theobroma_cacao|XP_007031047.2;Tectona_grandis|Tg08g11680.t1;Amborella_trichopoda|XP_006841646.1;Solanum_lycopersicum|XP_004230262.1;Vitis_vinifera|XP_010659655.2;Oryza_sativa|XP_015640626.1;Arabid…
cluster13014	12	Q8LFQ6	GO:0034599; P:cellular response to oxidative stress; IBA:GO_Central	Coffea_canephora|CDP03012.1;Leonurus_japonicus|GWHPBQCV004679_mRNA=GWHTBQCV004679_Gene=GWHGBQCV004679_Position=GWHBQCV00000010:;Isodon_lophanthoides|IsLop_003599-T1;Isodon_rubescens|IrubChr5G00102750.1;Theobroma_cacao|XP_007014498.1;Tectona_grandis|Tg01g05660.t1;Amborella_trichopoda|XP_006845740.2;Solanum_lycopersicum|XP_004251165.1;Vitis_vinifera|XP_002266525.1;Oryza_sativa|XP_015641379.1;Arabid…
cluster13015	12	Q6DBG8	GO:0006486; P:protein glycosylation; IEA:InterPro	Coffea_canephora|CDP17826.1;Leonurus_japonicus|GWHPBQCV019287_mRNA=GWHTBQCV019287_Gene=GWHGBQCV019287_Position=GWHBQCV00000006:;Isodon_lophanthoides|IsLop_011049-T1;Isodon_rubescens|IrubChr4G00113760.1;Theobroma_cacao|XP_007020235.2;Tectona_grandis|Tg03g10070.t1;Amborella_trichopoda|XP_006852917.1;Solanum_lycopersicum|XP_004250356.1;Vitis_vinifera|XP_002270238.2;Oryza_sativa|XP_015637045.1;Arabid…
cluster13016	12	Q8L838	GO:0015031; P:protein transport; IEA:UniProtKB-KW	Coffea_canephora|CDP06256.1;Leonurus_japonicus|GWHPBQCV003483_mRNA=GWHTBQCV003483_Gene=GWHGBQCV003483_Position=GWHBQCV00000010:;Isodon_lophanthoides|IsLop_023438-T1;Isodon_rubescens|IrubChr11G00230450.1;Theobroma_cacao|XP_017979200.1;Tectona_grandis|Tg06g00030.t1;Amborella_trichopoda|XP_006826331.2;Solanum_lycopersicum|XP_004243228.1;Vitis_vinifera|XP_010661498.1;Oryza_sativa|XP_015627041.1;Arabi…
cluster13017	12	Q9CAY1	GO:0009451; P:RNA modification; IBA:GO_Central	Coffea_canephora|CDP15436.1;Isodon_lophanthoides|IsLop_005447-T1;Isodon_rubescens|IrubChr2G00057250.1;Theobroma_cacao|XP_007027780.1;Tectona_grandis|Tg01g17600.t1;Amborella_trichopoda|XP_006827911.1;Solanum_lycopersicum|XP_004246502.1;Vitis_vinifera|XP_002276416.2;Oryza_sativa|XP_015620397.1;Arabidopsis_thaliana|NP_187753.1;Salvia_miltiorrhiza|XP_057777939.1;Leonurus_japonicus|GWHPBQCV001832_mRNA…
cluster13018	12	N/A	N/A	Coffea_canephora|CDP01574.1;Leonurus_japonicus|GWHPBQCV020253_mRNA=GWHTBQCV020253_Gene=GWHGBQCV020253_Position=GWHBQCV00000006:;Isodon_lophanthoides|IsLop_013575-T1;Isodon_rubescens|IrubChr1G00000870.1;Tectona_grandis|Tg07g13520.t1;Solanum_lycopersicum|XP_004250524.1;Vitis_vinifera|XP_003635542.1;Oryza_sativa|XP_015624124.1;Arabidopsis_thaliana|NP_201355.1;Salvia_miltiorrhiza|XP_057809004.1;Ambor…
cluster13019	12	Q9LR69	GO:0009451; P:RNA modification; IBA:GO_Central	Coffea_canephora|CDP14719.1;Leonurus_japonicus|GWHPBQCV005149_mRNA=GWHTBQCV005149_Gene=GWHGBQCV005149_Position=GWHBQCV00000010:;Isodon_lophanthoides|IsLop_016075-T1;Isodon_rubescens|IrubChr12G00269800.1;Theobroma_cacao|XP_007043513.2;Tectona_grandis|Tg17g13440.t1;Amborella_trichopoda|XP_006841755.1;Solanum_lycopersicum|XP_004248468.3;Vitis_vinifera|XP_002272819.1;Oryza_sativa|XP_015643920.1;Arabi…
cluster13020	12	P29790	GO:0015986; P:ATP synthesis coupled proton transport; IEA:InterPro	Coffea_canephora|CDP04403.1;Leonurus_japonicus|GWHPBQCV002679_mRNA=GWHTBQCV002679_Gene=GWHGBQCV002679_Position=GWHBQCV00000001:;Isodon_lophanthoides|IsLop_028881-T1;Isodon_rubescens|IrubChr8G00152090.1;Theobroma_cacao|XP_007026083.1;Tectona_grandis|Tg02g12570.t1;Amborella_trichopoda|XP_006855900.1;Solanum_lycopersicum|XP_004232711.1;Vitis_vinifera|XP_002275015.1;Oryza_sativa|XP_015646852.1;Arabid…
cluster13021	12	Q84JG2	GO:0007275; P:multicellular organism development; IEA:UniProtKB-KW	Coffea_canephora|CDP07255.1;Leonurus_japonicus|GWHPBQCV014264_mRNA=GWHTBQCV014264_Gene=GWHGBQCV014264_Position=GWHBQCV00000004:;Isodon_lophanthoides|IsLop_026730-T1;Isodon_rubescens|IrubChr10G00249100.1;Theobroma_cacao|XP_007018665.2;Tectona_grandis|Tg08g07190.t1;Amborella_trichopoda|XP_006849963.1;Solanum_lycopersicum|XP_004238459.1;Vitis_vinifera|XP_002275451.1;Oryza_sativa|XP_015625317.1;Arabi…
cluster13022	12	O65039	GO:0008234; F:cysteine-type peptidase activity; IEA:UniProtKB-KW	Coffea_canephora|CDP15086.1;Leonurus_japonicus|GWHPBQCV010687_mRNA=GWHTBQCV010687_Gene=GWHGBQCV010687_Position=GWHBQCV00000003:;Isodon_rubescens|IrubChr2G00048640.1;Theobroma_cacao|XP_007037812.2;Tectona_grandis|Tg10g01780.t1;Amborella_trichopoda|XP_006852216.1;Solanum_lycopersicum|NP_001316891.1;Vitis_vinifera|XP_002278323.2;Oryza_sativa|XP_015648227.1;Arabidopsis_thaliana|NP_568722.1;Salvia_mil…
cluster13023	12	N/A	N/A	Coffea_canephora|CDO98440.1;Leonurus_japonicus|GWHPBQCV010935_mRNA=GWHTBQCV010935_Gene=GWHGBQCV010935_Position=GWHBQCV00000003:;Isodon_lophanthoides|IsLop_022104-T1;Isodon_rubescens|IrubChr3G00073940.1;Theobroma_cacao|XP_007036508.2;Tectona_grandis|Tg10g06790.t1;Amborella_trichopoda|XP_006838414.2;Solanum_lycopersicum|NP_001333824.1;Vitis_vinifera|XP_002276428.1;Oryza_sativa|XP_015628600.1;Arabid…
cluster13026	12	Q8RWH8	GO:0015693; P:magnesium ion transport; ISS:UniProtKB	Coffea_canephora|CDP08288.1;Leonurus_japonicus|GWHPBQCV009010_mRNA=GWHTBQCV009010_Gene=GWHGBQCV009010_Position=GWHBQCV00000003:;Isodon_lophanthoides|IsLop_018347-T1;Isodon_rubescens|IrubChr9G00303330.1;Theobroma_cacao|XP_007012321.2;Tectona_grandis|Tg05g01300.t1;Amborella_trichopoda|XP_006853889.1;Solanum_lycopersicum|XP_004240702.1;Vitis_vinifera|XP_002278242.1;Oryza_sativa|XP_015648882.1;Arabid…
cluster13037	12	Q9FK33	GO:0009451; P:RNA modification; IBA:GO_Central	Coffea_canephora|CDP10821.1;Leonurus_japonicus|GWHPBQCV012539_mRNA=GWHTBQCV012539_Gene=GWHGBQCV012539_Position=GWHBQCV00000004:;Isodon_lophanthoides|IsLop_013615-T1;Isodon_rubescens|IrubChr1G00001200.1;Theobroma_cacao|XP_007037975.2;Tectona_grandis|Tg16g08660.t1;Amborella_trichopoda|XP_011621060.2;Solanum_lycopersicum|XP_004243699.1;Vitis_vinifera|XP_002280013.1;Oryza_sativa|XP_015649176.2;Arabid…
cluster13038	12	A3M0J3	GO:0008168; F:methyltransferase activity; IEA:UniProtKB-KW	Coffea_canephora|CDP00361.1;Leonurus_japonicus|GWHPBQCV028225_mRNA=GWHTBQCV028225_Gene=GWHGBQCV028225_Position=GWHBQCV00000009:;Isodon_lophanthoides|IsLop_027395-T1;Isodon_rubescens|IrubChr10G00242730.1;Theobroma_cacao|XP_007046030.2;Tectona_grandis|Tg15g11040.t1;Amborella_trichopoda|XP_006827316.1;Solanum_lycopersicum|XP_010320689.1;Vitis_vinifera|XP_010655344.2;Oryza_sativa|XP_015630012.1;Arabi…
cluster13046	12	Q07204	GO:0019253; P:reductive pentose-phosphate cycle; IEA:UniProtKB-UniPathway	Coffea_canephora|CDO97383.1;Leonurus_japonicus|GWHPBQCV020720_mRNA=GWHTBQCV020720_Gene=GWHGBQCV020720_Position=GWHBQCV00000007:;Isodon_lophanthoides|IsLop_026459-T1;Isodon_rubescens|IrubChr10G00251830.1;Theobroma_cacao|XP_007042824.2;Tectona_grandis|Tg08g14270.t1;Amborella_trichopoda|XP_006852921.2;Solanum_lycopersicum|XP_004230574.1;Vitis_vinifera|XP_002270826.2;Oryza_sativa|XP_015642873.1;Arabi…
cluster13047	12	Q42601	GO:0000050; P:urea cycle; IBA:GO_Central	Coffea_canephora|CDP18860.1;Leonurus_japonicus|GWHPBQCV013864_mRNA=GWHTBQCV013864_Gene=GWHGBQCV013864_Position=GWHBQCV00000004:;Isodon_lophanthoides|IsLop_014889-T1;Isodon_rubescens|IrubChr1G00014070.1;Theobroma_cacao|XP_017979981.1;Tectona_grandis|Tg18g02410.t1;Amborella_trichopoda|XP_006848412.1;Solanum_lycopersicum|XP_004241264.3;Vitis_vinifera|XP_010651119.1;Oryza_sativa|XP_015617454.1;Arabid…
cluster13054	12	Q15427	GO:0000375; P:RNA splicing, via transesterification reactions; TAS:ProtInc	Coffea_canephora|CDP02822.1;Leonurus_japonicus|GWHPBQCV020045_mRNA=GWHTBQCV020045_Gene=GWHGBQCV020045_Position=GWHBQCV00000006:;Isodon_lophanthoides|IsLop_017241-T1;Isodon_rubescens|IrubChr12G00267220.1;Theobroma_cacao|XP_007046986.2;Tectona_grandis|Tg07g10020.t1;Amborella_trichopoda|XP_006856079.1;Solanum_lycopersicum|XP_004235773.1;Vitis_vinifera|XP_002271291.1;Oryza_sativa|XP_015614791.1;Arabi…
cluster13123	12	Q9M394	GO:0042793; P:plastid transcription; IMP:TAIR	Arabidopsis_thaliana|NP_190977.1;Coffea_canephora|CDP06530.1;Leonurus_japonicus|GWHPBQCV027689_mRNA=GWHTBQCV027689_Gene=GWHGBQCV027689_Position=GWHBQCV00000009:;Isodon_lophanthoides|IsLop_005931-T1;Isodon_rubescens|IrubChr2G00052460.1;Theobroma_cacao|XP_017976892.1;Tectona_grandis|Tg13g11930.t1;Amborella_trichopoda|XP_011624700.1;Solanum_lycopersicum|XP_004246362.1;Vitis_vinifera|XP_002273576.2;O…
cluster13124	12	Q1PFQ9	GO:0009451; P:RNA modification; IBA:GO_Central	Arabidopsis_thaliana|NP_174190.2;Coffea_canephora|CDO96747.1;Leonurus_japonicus|GWHPBQCV003053_mRNA=GWHTBQCV003053_Gene=GWHGBQCV003053_Position=GWHBQCV00000001:;Isodon_lophanthoides|IsLop_028577-T1;Isodon_rubescens|IrubChr8G00155030.1;Theobroma_cacao|XP_017978109.1;Tectona_grandis|Tg02g16010.t1;Amborella_trichopoda|XP_020525329.1;Solanum_lycopersicum|XP_010312638.1;Vitis_vinifera|XP_002267303.1;O…
cluster13125	12	N/A	N/A	Arabidopsis_thaliana|NP_563747.1;Coffea_canephora|CDP10869.1;Leonurus_japonicus|GWHPBQCV025207_mRNA=GWHTBQCV025207_Gene=GWHGBQCV025207_Position=GWHBQCV00000008:;Isodon_lophanthoides|IsLop_015564-T1;Isodon_rubescens|IrubChr1G00024210.1;Theobroma_cacao|XP_007033747.1;Tectona_grandis|Tg04g14530.t1;Amborella_trichopoda|XP_006858892.1;Solanum_lycopersicum|NP_001334106.1;Vitis_vinifera|XP_002273955.1;O…
cluster13127	12	N/A	N/A	Arabidopsis_thaliana|NP_565087.1;Coffea_canephora|CDP12309.1;Leonurus_japonicus|GWHPBQCV016655_mRNA=GWHTBQCV016655_Gene=GWHGBQCV016655_Position=GWHBQCV00000005:;Isodon_lophanthoides|IsLop_006733-T1;Isodon_rubescens|IrubChr2G00044490.1;Theobroma_cacao|XP_007037336.2;Tectona_grandis|Tg11g03450.t1;Amborella_trichopoda|XP_006827234.1;Solanum_lycopersicum|XP_004236001.1;Vitis_vinifera|XP_002284929.1;O…
cluster13128	12	Q682H0	GO:0016021; C:integral component of membrane; IEA:UniProtKB-KW	Arabidopsis_thaliana|NP_181810.2;Coffea_canephora|CDP18726.1;Leonurus_japonicus|GWHPBQCV002159_mRNA=GWHTBQCV002159_Gene=GWHGBQCV002159_Position=GWHBQCV00000001:;Isodon_lophanthoides|IsLop_007957-T1;Isodon_rubescens|IrubChr6G00208200.1;Theobroma_cacao|XP_007048822.2;Tectona_grandis|Tg13g04450.t1;Amborella_trichopoda|XP_006852689.1;Solanum_lycopersicum|XP_004248208.1;Vitis_vinifera|XP_002279952.1;O…
cluster13129	12	Q94G00	GO:0003755; F:peptidyl-prolyl cis-trans isomerase activity; IEA:UniProtKB-KW	Arabidopsis_thaliana|NP_179395.1;Coffea_canephora|CDP01913.1;Leonurus_japonicus|GWHPBQCV021961_mRNA=GWHTBQCV021961_Gene=GWHGBQCV021961_Position=GWHBQCV00000007:;Isodon_lophanthoides|IsLop_017762-T1;Isodon_rubescens|IrubChr12G00262460.1;Theobroma_cacao|XP_017981503.1;Tectona_grandis|Tg12g15900.t1;Amborella_trichopoda|XP_006852979.1;Solanum_lycopersicum|XP_004230973.1;Vitis_vinifera|XP_002269631.1;…
cluster13130	12	Q9LPC7	GO:0000413; P:protein peptidyl-prolyl isomerization; IBA:GO_Central	Arabidopsis_thaliana|NP_171696.2;Coffea_canephora|CDP17790.1;Leonurus_japonicus|GWHPBQCV003765_mRNA=GWHTBQCV003765_Gene=GWHGBQCV003765_Position=GWHBQCV00000010:;Isodon_lophanthoides|IsLop_009969-T1;Isodon_rubescens|IrubChr6G00189850.1;Theobroma_cacao|XP_007052021.1;Tectona_grandis|Tg06g03540.t1;Amborella_trichopoda|XP_006858032.2;Solanum_lycopersicum|XP_004244467.1;Vitis_vinifera|XP_002274583.1;O…
cluster13131	12	Q9FJU9	GO:0006952; P:defense response; IEA:UniProtKB-KW	Arabidopsis_thaliana|NP_200470.1;Coffea_canephora|CDP03239.1;Leonurus_japonicus|GWHPBQCV007079_mRNA=GWHTBQCV007079_Gene=GWHGBQCV007079_Position=GWHBQCV00000002:;Isodon_lophanthoides|IsLop_024049-T1;Isodon_rubescens|IrubChr11G00225990.1;Theobroma_cacao|XP_007012989.2;Tectona_grandis|Tg02g05700.t2;Amborella_trichopoda|XP_011626761.1;Solanum_lycopersicum|XP_004251644.1;Vitis_vinifera|XP_002283473.1;…
cluster13133	12	Q1PFE1	GO:0009873; P:ethylene-activated signaling pathway; IEA:UniProtKB-KW	Arabidopsis_thaliana|NP_177401.2;Coffea_canephora|CDO97854.1;Leonurus_japonicus|GWHPBQCV010165_mRNA=GWHTBQCV010165_Gene=GWHGBQCV010165_Position=GWHBQCV00000003:;Isodon_lophanthoides|IsLop_022565-T1;Isodon_rubescens|IrubChr3G00078280.1;Theobroma_cacao|XP_007024618.2;Tectona_grandis|Tg10g16010.t1;Amborella_trichopoda|XP_011625364.2;Solanum_lycopersicum|XP_010318466.1;Vitis_vinifera|XP_010654442.1;O…
cluster13135	12	Q9XF89	GO:0010114; P:response to red light; IEP:TAIR	Arabidopsis_thaliana|NP_192772.1;Coffea_canephora|CDP11537.1;Leonurus_japonicus|GWHPBQCV018758_mRNA=GWHTBQCV018758_Gene=GWHGBQCV018758_Position=GWHBQCV00000006:;Isodon_lophanthoides|IsLop_010832-T1;Isodon_rubescens|IrubChr4G00112430.1;Theobroma_cacao|XP_007019740.2;Tectona_grandis|Tg03g13780.t1;Amborella_trichopoda|XP_006836916.1;Solanum_lycopersicum|NP_001317571.1;Vitis_vinifera|XP_002264295.1;O…
cluster13136	12	Q9C9U0	GO:0005739; C:mitochondrion; IBA:GO_Central	Arabidopsis_thaliana|NP_177512.1;Coffea_canephora|CDP14720.1;Leonurus_japonicus|GWHPBQCV017491_mRNA=GWHTBQCV017491_Gene=GWHGBQCV017491_Position=GWHBQCV00000005:;Isodon_lophanthoides|IsLop_016078-T1;Isodon_rubescens|IrubChr12G00269810.1;Theobroma_cacao|XP_007043514.2;Tectona_grandis|Tg17g13430.t1;Amborella_trichopoda|XP_006841750.2;Solanum_lycopersicum|XP_004243803.1;Vitis_vinifera|XP_002272784.1;…
cluster13137	12	Q9FX64	GO:0051026; P:chiasma assembly; IMP:TAIR	Arabidopsis_thaliana|NP_172791.1;Coffea_canephora|CDP00600.1;Leonurus_japonicus|GWHPBQCV026066_mRNA=GWHTBQCV026066_Gene=GWHGBQCV026066_Position=GWHBQCV00000008:;Isodon_lophanthoides|IsLop_026625-T1;Isodon_rubescens|IrubChr10G00250010.1;Theobroma_cacao|XP_007046267.2;Tectona_grandis|Tg15g13160.t1;Amborella_trichopoda|XP_020520055.1;Solanum_lycopersicum|XP_004238942.1;Vitis_vinifera|XP_002279040.1;…
cluster13138	12	N/A	N/A	Arabidopsis_thaliana|NP_195836.5;Coffea_canephora|CDP06588.1;Leonurus_japonicus|GWHPBQCV017746_mRNA=GWHTBQCV017746_Gene=GWHGBQCV017746_Position=GWHBQCV00000006:;Isodon_lophanthoides|IsLop_005309-T1;Isodon_rubescens|IrubChr2G00058480.1;Theobroma_cacao|XP_007026970.1;Tectona_grandis|Tg01g18830.t1;Amborella_trichopoda|XP_006846283.1;Solanum_lycopersicum|NP_001234311.1;Vitis_vinifera|XP_002269159.1;O…
cluster13141	12	Q9ZS34	GO:0010189; P:vitamin E biosynthetic process; IMP:UniProtKB	Arabidopsis_thaliana|NP_177587.1;Coffea_canephora|CDP12299.1;Leonurus_japonicus|GWHPBQCV011257_mRNA=GWHTBQCV011257_Gene=GWHGBQCV011257_Position=GWHBQCV00000003:;Isodon_lophanthoides|IsLop_022223-T1;Isodon_rubescens|IrubChr3G00075110.1;Theobroma_cacao|XP_007037369.1;Tectona_grandis|Tg10g05510.t1;Amborella_trichopoda|XP_020521921.1;Solanum_lycopersicum|XP_004235993.1;Vitis_vinifera|XP_002284906.1;O…
cluster13142	12	P82658	GO:0015979; P:photosynthesis; IEA:InterPro	Arabidopsis_thaliana|NP_001190172.1;Coffea_canephora|CDP07760.1;Leonurus_japonicus|GWHPBQCV004029_mRNA=GWHTBQCV004029_Gene=GWHGBQCV004029_Position=GWHBQCV00000010:;Isodon_lophanthoides|IsLop_017058-T1;Isodon_rubescens|IrubChr12G00280020.1;Theobroma_cacao|XP_007052545.2;Tectona_grandis|Tg06g07150.t1;Amborella_trichopoda|XP_006850172.1;Solanum_lycopersicum|XP_004229619.1;Vitis_vinifera|XP_002275752…
cluster13143	12	Q9FK51	GO:0080040; P:positive regulation of cellular response to phosphate starvation; IDA:TAIR	Arabidopsis_thaliana|NP_197321.1;Coffea_canephora|CDP14326.1;Leonurus_japonicus|GWHPBQCV003934_mRNA=GWHTBQCV003934_Gene=GWHGBQCV003934_Position=GWHBQCV00000010:;Isodon_lophanthoides|IsLop_009777-T1;Isodon_rubescens|IrubChr6G00191530.1;Theobroma_cacao|XP_007030717.1;Tectona_grandis|Tg06g05800.t1;Amborella_trichopoda|XP_006826294.1;Solanum_lycopersicum|XP_004248739.1;Vitis_vinifera|XP_002281972.2;O…
cluster13145	12	Q86JE1	GO:0005509; F:calcium ion binding; IEA:InterPro	Arabidopsis_thaliana|NP_566015.1;Coffea_canephora|CDP07667.1;Leonurus_japonicus|GWHPBQCV003982_mRNA=GWHTBQCV003982_Gene=GWHGBQCV003982_Position=GWHBQCV00000010:;Isodon_lophanthoides|IsLop_017120-T1;Isodon_rubescens|IrubChr12G00279450.1;Theobroma_cacao|XP_007029124.1;Tectona_grandis|Tg06g06450.t1;Amborella_trichopoda|XP_006849581.1;Solanum_lycopersicum|XP_004229340.1;Vitis_vinifera|XP_002270910.1;…
cluster13146	12	N/A	N/A	Arabidopsis_thaliana|NP_194681.1;Coffea_canephora|CDP03195.1;Leonurus_japonicus|GWHPBQCV005089_mRNA=GWHTBQCV005089_Gene=GWHGBQCV005089_Position=GWHBQCV00000010:;Isodon_lophanthoides|IsLop_024079-T1;Isodon_rubescens|IrubChr11G00225690.1;Theobroma_cacao|XP_017982828.1;Tectona_grandis|Tg02g05200.t1;Amborella_trichopoda|XP_006854006.1;Solanum_lycopersicum|XP_004243151.1;Vitis_vinifera|XP_002282754.1;…
cluster13148	12	Q9SV84	GO:0010036; P:response to boron-containing substance; IMP:TAIR	Arabidopsis_thaliana|NP_192776.1;Coffea_canephora|CDP12262.1;Leonurus_japonicus|GWHPBQCV022819_mRNA=GWHTBQCV022819_Gene=GWHGBQCV022819_Position=GWHBQCV00000007:;Isodon_lophanthoides|IsLop_001292-T1;Isodon_rubescens|IrubChr7G00158920.1;Theobroma_cacao|XP_007039259.1;Tectona_grandis|Tg09g12790.t1;Amborella_trichopoda|XP_006828763.1;Solanum_lycopersicum|NP_001274288.1;Vitis_vinifera|XP_002276319.1;O…
cluster13150	12	Q6K687	GO:0046872; F:metal ion binding; IEA:UniProtKB-KW	Arabidopsis_thaliana|NP_180056.1;Coffea_canephora|CDP18610.1;Leonurus_japonicus|GWHPBQCV011641_mRNA=GWHTBQCV011641_Gene=GWHGBQCV011641_Position=GWHBQCV00000003:;Isodon_lophanthoides|IsLop_009669-T1;Isodon_rubescens|IrubChr6G00192520.1;Theobroma_cacao|XP_007011676.2;Tectona_grandis|Tg16g02240.t1;Amborella_trichopoda|XP_006845412.1;Solanum_lycopersicum|XP_004245289.1;Vitis_vinifera|XP_002285580.1;O…
cluster13154	12	Q9M1T1	GO:0005975; P:carbohydrate metabolic process; IEA:InterPro	Arabidopsis_thaliana|NP_191029.1;Coffea_canephora|CDP20569.1;Leonurus_japonicus|GWHPBQCV010665_mRNA=GWHTBQCV010665_Gene=GWHGBQCV010665_Position=GWHBQCV00000003:;Isodon_lophanthoides|IsLop_022787-T1;Isodon_rubescens|IrubChr3G00080340.1;Theobroma_cacao|XP_007050273.2;Tectona_grandis|Tg10g01540.t1;Amborella_trichopoda|XP_006857298.1;Solanum_lycopersicum|XP_004235377.1;Vitis_vinifera|XP_002277616.2;O…
cluster13155	12	N/A	N/A	Arabidopsis_thaliana|NP_188704.1;Coffea_canephora|CDP05805.1;Leonurus_japonicus|GWHPBQCV017082_mRNA=GWHTBQCV017082_Gene=GWHGBQCV017082_Position=GWHBQCV00000005:;Isodon_lophanthoides|IsLop_003640-T1;Isodon_rubescens|IrubChr5G00102400.1;Theobroma_cacao|XP_007021086.2;Tectona_grandis|Tg17g07430.t1;Amborella_trichopoda|XP_006856172.1;Solanum_lycopersicum|XP_010313653.1;Vitis_vinifera|XP_002280047.1;O…
cluster13160	12	Q9LZ03	GO:0007131; P:reciprocal meiotic recombination; IBA:GO_Central	Arabidopsis_thaliana|NP_195902.1;Coffea_canephora|CDP06692.1;Leonurus_japonicus|GWHPBQCV027782_mRNA=GWHTBQCV027782_Gene=GWHGBQCV027782_Position=GWHBQCV00000009:;Isodon_lophanthoides|IsLop_006018-T1;Isodon_rubescens|IrubChr2G00051610.1;Theobroma_cacao|XP_017976926.1;Tectona_grandis|Tg02g01030.t1;Amborella_trichopoda|XP_006828295.1;Solanum_lycopersicum|XP_004246706.1;Vitis_vinifera|XP_002274790.1;O…
cluster13161	12	P58992	GO:0005506; F:iron ion binding; IEA:InterPro	Arabidopsis_thaliana|NP_175852.1;Coffea_canephora|CDP08579.1;Leonurus_japonicus|GWHPBQCV020154_mRNA=GWHTBQCV020154_Gene=GWHGBQCV020154_Position=GWHBQCV00000006:;Isodon_lophanthoides|IsLop_014095-T1;Isodon_rubescens|IrubChr1G00006060.1;Theobroma_cacao|XP_007030644.2;Tectona_grandis|Tg07g11590.t1;Amborella_trichopoda|XP_006840366.1;Solanum_lycopersicum|XP_004230127.1;Vitis_vinifera|XP_002276406.1;O…
cluster13170	12	Q9LDY5	GO:0003755; F:peptidyl-prolyl cis-trans isomerase activity; IEA:UniProtKB-KW	Arabidopsis_thaliana|NP_564048.1;Coffea_canephora|CDO98358.1;Leonurus_japonicus|GWHPBQCV010874_mRNA=GWHTBQCV010874_Gene=GWHGBQCV010874_Position=GWHBQCV00000003:;Isodon_lophanthoides|IsLop_007601-T1;Isodon_rubescens|IrubChr2G00034730.1;Theobroma_cacao|XP_007036779.2;Tectona_grandis|Tg10g09300.t1;Amborella_trichopoda|XP_006838033.1;Solanum_lycopersicum|XP_004235794.1;Vitis_vinifera|XP_003634204.1;O…
cluster13175	12	Q9LXX5	GO:0015979; P:photosynthesis; IEA:InterPro	Arabidopsis_thaliana|NP_191224.1;Coffea_canephora|CDP06228.1;Leonurus_japonicus|GWHPBQCV003339_mRNA=GWHTBQCV003339_Gene=GWHGBQCV003339_Position=GWHBQCV00000001:;Isodon_lophanthoides|IsLop_002708-T1;Isodon_rubescens|IrubChr5G00110710.1;Theobroma_cacao|XP_007028260.2;Tectona_grandis|Tg13g13990.t1;Amborella_trichopoda|XP_006836240.2;Solanum_lycopersicum|XP_004241815.1;Vitis_vinifera|XP_019076972.1;O…
cluster13180	12	O49279	GO:0016567; P:protein ubiquitination; IEA:UniProtKB-UniPathway	Arabidopsis_thaliana|NP_565142.1;Coffea_canephora|CDP11371.1;Leonurus_japonicus|GWHPBQCV019064_mRNA=GWHTBQCV019064_Gene=GWHGBQCV019064_Position=GWHBQCV00000006:;Isodon_lophanthoides|IsLop_011322-T1;Isodon_rubescens|IrubChr4G00116060.1;Theobroma_cacao|XP_007019461.1;Tectona_grandis|Tg03g05580.t1;Amborella_trichopoda|XP_020529426.1;Solanum_lycopersicum|XP_004237773.1;Vitis_vinifera|XP_002266510.1;O…
cluster13186	12	Q9SZT4	GO:0006623; P:protein targeting to vacuole; IMP:TAIR	Arabidopsis_thaliana|NP_195312.1;Coffea_canephora|CDP01848.1;Leonurus_japonicus|GWHPBQCV007782_mRNA=GWHTBQCV007782_Gene=GWHGBQCV007782_Position=GWHBQCV00000002:;Isodon_lophanthoides|IsLop_025068-T1;Isodon_rubescens|IrubChr11G00216310.1;Theobroma_cacao|XP_007046604.2;Tectona_grandis|Tg14g08360.t1;Amborella_trichopoda|XP_006828780.1;Solanum_lycopersicum|XP_004232520.1;Vitis_vinifera|XP_019074015.1;…
cluster13187	12	Q7XKC8	GO:0009220; P:pyrimidine ribonucleotide biosynthetic process; IBA:GO_Central	Arabidopsis_thaliana|NP_568428.1;Coffea_canephora|CDP18559.1;Leonurus_japonicus|GWHPBQCV014659_mRNA=GWHTBQCV014659_Gene=GWHGBQCV014659_Position=GWHBQCV00000004:;Isodon_lophanthoides|IsLop_001375-T1;Isodon_rubescens|IrubChr7G00159720.1;Theobroma_cacao|XP_007043241.2;Tectona_grandis|Tg08g01050.t3;Amborella_trichopoda|XP_006847807.3;Solanum_lycopersicum|XP_004228528.1;Vitis_vinifera|XP_002267743.1;O…
cluster13192	12	F4HWL3	GO:0005802; C:trans-Golgi network; IDA:TAIR	Arabidopsis_thaliana|NP_174156.1;Coffea_canephora|CDO99510.1;Leonurus_japonicus|GWHPBQCV003109_mRNA=GWHTBQCV003109_Gene=GWHGBQCV003109_Position=GWHBQCV00000001:;Isodon_lophanthoides|IsLop_028643-T1;Isodon_rubescens|IrubChr8G00154310.1;Theobroma_cacao|XP_007025562.1;Tectona_grandis|Tg02g15370.t1;Amborella_trichopoda|XP_006853556.1;Solanum_lycopersicum|XP_004232910.1;Vitis_vinifera|XP_002279791.2;O…
cluster13194	12	Q9SPK5	GO:0035999; P:tetrahydrofolate interconversion; IEA:UniProtKB-UniPathway	Arabidopsis_thaliana|NP_564571.1;Coffea_canephora|CDP17670.1;Leonurus_japonicus|GWHPBQCV004451_mRNA=GWHTBQCV004451_Gene=GWHGBQCV004451_Position=GWHBQCV00000010:;Isodon_lophanthoides|IsLop_026018-T1;Isodon_rubescens|IrubChr10G00256140.1;Theobroma_cacao|XP_017984778.1;Tectona_grandis|Tg05g11510.t1;Amborella_trichopoda|XP_006849543.1;Solanum_lycopersicum|XP_004228600.1;Vitis_vinifera|XP_002285654.1;…
cluster13195	12	Q40519	GO:0015979; P:photosynthesis; IEA:UniProtKB-KW	Arabidopsis_thaliana|NP_178025.1;Coffea_canephora|CDP13618.1;Leonurus_japonicus|GWHPBQCV002429_mRNA=GWHTBQCV002429_Gene=GWHGBQCV002429_Position=GWHBQCV00000001:;Isodon_lophanthoides|IsLop_029148-T1;Isodon_rubescens|IrubChr8G00149540.1;Theobroma_cacao|XP_007022305.2;Tectona_grandis|Tg02g09640.t1;Amborella_trichopoda|XP_006836429.1;Solanum_lycopersicum|NP_001234042.1;Vitis_vinifera|XP_002271791.1;O…
cluster13196	12	Q7Y0D4	GO:0006662; P:glycerol ether metabolic process; IEA:InterPro	Arabidopsis_thaliana|NP_195437.1;Coffea_canephora|CDP04575.1;Leonurus_japonicus|GWHPBQCV016318_mRNA=GWHTBQCV016318_Gene=GWHGBQCV016318_Position=GWHBQCV00000005:;Isodon_lophanthoides|IsLop_023989-T1;Isodon_rubescens|IrubChr11G00226380.1;Theobroma_cacao|XP_007045228.2;Tectona_grandis|Tg07g07000.t2;Amborella_trichopoda|XP_011627732.1;Solanum_lycopersicum|XP_004244089.1;Vitis_vinifera|XP_003635085.1;…
cluster13197	12	A7RK30	GO:0016491; F:oxidoreductase activity; IEA:UniProtKB-KW	Arabidopsis_thaliana|NP_191205.1;Coffea_canephora|CDP13874.1;Leonurus_japonicus|GWHPBQCV025649_mRNA=GWHTBQCV025649_Gene=GWHGBQCV025649_Position=GWHBQCV00000008:;Isodon_lophanthoides|IsLop_028133-T1;Isodon_rubescens|IrubChr10G00234330.1;Theobroma_cacao|XP_007011411.2;Tectona_grandis|Tg15g02100.t2;Amborella_trichopoda|XP_006842596.1;Solanum_lycopersicum|XP_004235213.1;Vitis_vinifera|XP_002267177.1;…
cluster13198	12	Q94HF1	GO:0006446; P:regulation of translational initiation; IEA:InterPro	Arabidopsis_thaliana|NP_195051.1;Coffea_canephora|CDP03033.1;Leonurus_japonicus|GWHPBQCV005050_mRNA=GWHTBQCV005050_Gene=GWHGBQCV005050_Position=GWHBQCV00000010:;Isodon_lophanthoides|IsLop_003266-T1;Isodon_rubescens|IrubChr5G00105930.1;Theobroma_cacao|XP_007012542.2;Tectona_grandis|Tg01g10810.t1;Amborella_trichopoda|XP_006838090.1;Solanum_lycopersicum|XP_004243678.1;Vitis_vinifera|XP_002274986.1;O…
cluster13258	12	N/A	N/A	Salvia_miltiorrhiza|XP_057774502.1;Coffea_canephora|CDP13219.1;Leonurus_japonicus|GWHPBQCV028027_mRNA=GWHTBQCV028027_Gene=GWHGBQCV028027_Position=GWHBQCV00000009:;Isodon_lophanthoides|IsLop_009026-T1;Isodon_rubescens|IrubChr6G00198760.1;Theobroma_cacao|XP_007044791.2;Tectona_grandis|Tg15g08480.t1;Amborella_trichopoda|XP_006845264.1;Solanum_lycopersicum|XP_004239127.1;Vitis_vinifera|XP_002272662.1…
cluster13262	12	Q9LVQ0	GO:0045488; P:pectin metabolic process; IDA:TAIR	Salvia_miltiorrhiza|XP_057769557.1;Coffea_canephora|CDP05714.1;Leonurus_japonicus|GWHPBQCV023941_mRNA=GWHTBQCV023941_Gene=GWHGBQCV023941_Position=GWHBQCV00000007:;Isodon_lophanthoides|IsLop_000266-T1;Isodon_rubescens|IrubChr7G00179100.1;Theobroma_cacao|XP_007032611.1;Tectona_grandis|Tg09g15980.t4;Amborella_trichopoda|XP_011622561.1;Solanum_lycopersicum|XP_004253337.1;Vitis_vinifera|XP_002283941.1…
cluster13263	12	O82504	GO:0030422; P:production of siRNA involved in RNA interference; IMP:TAIR	Salvia_miltiorrhiza|XP_057806274.1;Coffea_canephora|CDP19325.1;Leonurus_japonicus|GWHPBQCV010573_mRNA=GWHTBQCV010573_Gene=GWHGBQCV010573_Position=GWHBQCV00000003:;Isodon_lophanthoides|IsLop_022369-T1;Isodon_rubescens|IrubChr3G00076590.1;Theobroma_cacao|XP_007036161.2;Tectona_grandis|Tg10g04070.t1;Amborella_trichopoda|XP_006836643.1;Solanum_lycopersicum|XP_004236120.1;Vitis_vinifera|XP_002280099.1…
cluster13265	12	Q9ZQA8	GO:0006417; P:regulation of translation; IEA:UniProtKB-KW	Salvia_miltiorrhiza|XP_057785698.1;Coffea_canephora|CDP15322.1;Leonurus_japonicus|GWHPBQCV027571_mRNA=GWHTBQCV027571_Gene=GWHGBQCV027571_Position=GWHBQCV00000009:;Isodon_lophanthoides|IsLop_006114-T1;Isodon_rubescens|IrubChr2G00050710.1;Theobroma_cacao|XP_007027540.2;Tectona_grandis|Tg13g10510.t1;Amborella_trichopoda|XP_006838775.1;Solanum_lycopersicum|XP_004249577.1;Vitis_vinifera|XP_002264613.1…
cluster13266	12	Q9LS72	GO:0009451; P:RNA modification; IBA:GO_Central	Salvia_miltiorrhiza|XP_057769632.1;Coffea_canephora|CDP02272.1;Leonurus_japonicus|GWHPBQCV023928_mRNA=GWHTBQCV023928_Gene=GWHGBQCV023928_Position=GWHBQCV00000007:;Isodon_lophanthoides|IsLop_000280-T1;Isodon_rubescens|IrubChr7G00178950.1;Theobroma_cacao|XP_007032637.2;Tectona_grandis|Tg09g16120.t1;Solanum_lycopersicum|XP_004232191.1;Vitis_vinifera|XP_002278886.1;Oryza_sativa|XP_015618463.1;Arabido…
cluster13267	12	Q67XG0	GO:0001666; P:response to hypoxia; IEP:TAIR	Salvia_miltiorrhiza|XP_057799641.1;Coffea_canephora|CDP18482.1;Leonurus_japonicus|GWHPBQCV009132_mRNA=GWHTBQCV009132_Gene=GWHGBQCV009132_Position=GWHBQCV00000003:;Isodon_lophanthoides|IsLop_018505-T1;Isodon_rubescens|IrubChr9G00301980.1;Theobroma_cacao|XP_017983796.1;Tectona_grandis|Tg05g02890.t1;Amborella_trichopoda|XP_006842233.1;Solanum_lycopersicum|XP_004245251.1;Vitis_vinifera|XP_002284484.1…
cluster13270	12	Q9XI74	GO:0009409; P:response to cold; IBA:GO_Central	Salvia_miltiorrhiza|XP_057777234.1;Coffea_canephora|CDP00364.1;Leonurus_japonicus|GWHPBQCV028229_mRNA=GWHTBQCV028229_Gene=GWHGBQCV028229_Position=GWHBQCV00000009:;Isodon_lophanthoides|IsLop_027397-T1;Isodon_rubescens|IrubChr10G00242700.1;Theobroma_cacao|XP_007046026.2;Tectona_grandis|Tg15g11070.t1;Amborella_trichopoda|XP_006827319.3;Solanum_lycopersicum|XP_004238805.1;Vitis_vinifera|XP_002268605.…
cluster13273	12	A8KYS5	GO:0006098; P:pentose-phosphate shunt; IEA:UniProtKB-UniRule	Salvia_miltiorrhiza|XP_057773906.1;Coffea_canephora|CDP18990.1;Leonurus_japonicus|GWHPBQCV007127_mRNA=GWHTBQCV007127_Gene=GWHGBQCV007127_Position=GWHBQCV00000002:;Isodon_lophanthoides|IsLop_008714-T1;Isodon_rubescens|IrubChr6G00201810.1;Theobroma_cacao|XP_007043770.2;Tectona_grandis|Tg15g04670.t1;Amborella_trichopoda|XP_006844452.1;Solanum_lycopersicum|NP_001234354.2;Vitis_vinifera|XP_002271514.1…
cluster13274	12	Q0WNN7	GO:0009507; C:chloroplast; IEA:UniProtKB-SubCell	Salvia_miltiorrhiza|XP_057772491.1;Coffea_canephora|CDP09228.1;Leonurus_japonicus|GWHPBQCV015809_mRNA=GWHTBQCV015809_Gene=GWHGBQCV015809_Position=GWHBQCV00000005:;Isodon_lophanthoides|IsLop_020299-T1;Isodon_rubescens|IrubChr9G00285480.1;Theobroma_cacao|XP_017982611.1;Tectona_grandis|Tg18g06880.t1;Amborella_trichopoda|XP_006847406.2;Solanum_lycopersicum|XP_004239038.1;Vitis_vinifera|XP_002278434.1…
cluster13275	12	P0C896	GO:0005739; C:mitochondrion; IBA:GO_Central	Salvia_miltiorrhiza|XP_057795679.1;Coffea_canephora|CDP11002.1;Leonurus_japonicus|GWHPBQCV019168_mRNA=GWHTBQCV019168_Gene=GWHGBQCV019168_Position=GWHBQCV00000006:;Isodon_lophanthoides|IsLop_011224-T1;Isodon_rubescens|IrubChr4G00115280.1;Theobroma_cacao|XP_017978724.1;Tectona_grandis|Tg03g08350.t1;Amborella_trichopoda|XP_006858815.1;Solanum_lycopersicum|XP_004249853.1;Vitis_vinifera|XP_010646461.1…
cluster13278	12	Q6DRD9	GO:0016787; F:hydrolase activity; IEA:UniProtKB-KW	Salvia_miltiorrhiza|XP_057777961.1;Coffea_canephora|CDP20112.1;Leonurus_japonicus|GWHPBQCV021168_mRNA=GWHTBQCV021168_Gene=GWHGBQCV021168_Position=GWHBQCV00000007:;Isodon_lophanthoides|IsLop_005436-T1;Isodon_rubescens|IrubChr2G00057360.1;Theobroma_cacao|XP_007027816.2;Tectona_grandis|Tg01g17700.t1;Amborella_trichopoda|XP_006826200.3;Solanum_lycopersicum|XP_004249433.1;Vitis_vinifera|XP_002282116.1…
cluster13280	12	Q39090	GO:0031146; P:SCF-dependent proteasomal ubiquitin-dependent protein catabolic process; IGI:TAIR	Salvia_miltiorrhiza|XP_057812025.1;Coffea_canephora|CDP18190.1;Leonurus_japonicus|GWHPBQCV001957_mRNA=GWHTBQCV001957_Gene=GWHGBQCV001957_Position=GWHBQCV00000001:;Isodon_lophanthoides|IsLop_022748-T1;Isodon_rubescens|IrubChr3G00079270.1;Theobroma_cacao|XP_007041011.1;Tectona_grandis|Tg02g20520.t1;Amborella_trichopoda|XP_006853485.1;Solanum_lycopersicum|NP_001234215.2;Vitis_vinifera|XP_002275773.1…
cluster13281	12	O23474	GO:0006979; P:response to oxidative stress; IEA:InterPro	Salvia_miltiorrhiza|XP_057806106.1;Coffea_canephora|CDO98747.1;Leonurus_japonicus|GWHPBQCV005723_mRNA=GWHTBQCV005723_Gene=GWHGBQCV005723_Position=GWHBQCV00000010:;Isodon_lophanthoides|IsLop_001329-T1;Isodon_rubescens|IrubChr7G00159250.1;Theobroma_cacao|XP_017975223.1;Tectona_grandis|Tg08g00550.t1;Amborella_trichopoda|XP_006856547.3;Solanum_lycopersicum|XP_025886169.1;Vitis_vinifera|XP_002273359.1…
cluster13283	12	Q9M8T0	GO:0009737; P:response to abscisic acid; IDA:TAIR	Salvia_miltiorrhiza|XP_057764428.1;Coffea_canephora|CDO99487.1;Leonurus_japonicus|GWHPBQCV003091_mRNA=GWHTBQCV003091_Gene=GWHGBQCV003091_Position=GWHBQCV00000001:;Isodon_lophanthoides|IsLop_028622-T1;Isodon_rubescens|IrubChr8G00154470.1;Theobroma_cacao|XP_007025531.2;Tectona_grandis|Tg02g15530.t1;Amborella_trichopoda|XP_006852578.1;Solanum_lycopersicum|XP_004248119.1;Vitis_vinifera|XP_010655460.1…
cluster13287	12	O48928	GO:0016709; F:oxidoreductase activity, acting on paired donors, with incorporation or reduction of molecular oxygen, NAD(P)H as one donor, and incorporation of one atom of oxygen; IBA:GO_Central	Salvia_miltiorrhiza|XP_057797425.1;Coffea_canephora|CDP04373.1;Leonurus_japonicus|GWHPBQCV000753_mRNA=GWHTBQCV000753_Gene=GWHGBQCV000753_Position=GWHBQCV00000001:;Isodon_lophanthoides|IsLop_016228-T1;Isodon_rubescens|IrubChr12G00271340.1;Theobroma_cacao|XP_007026022.1;Tectona_grandis|Tg17g04200.t1;Amborella_trichopoda|XP_006858061.3;Solanum_lycopersicum|XP_010316601.1;Vitis_vinifera|XP_002265911.…
cluster13288	12	Q9SAH3	GO:0006468; P:protein phosphorylation; IBA:GO_Central	Salvia_miltiorrhiza|XP_057787828.1;Coffea_canephora|CDO98236.1;Leonurus_japonicus|GWHPBQCV012275_mRNA=GWHTBQCV012275_Gene=GWHGBQCV012275_Position=GWHBQCV00000004:;Isodon_lophanthoides|IsLop_028412-T1;Isodon_rubescens|IrubChr8G00156450.1;Theobroma_cacao|XP_007023449.1;Tectona_grandis|Tg16g10150.t1;Amborella_trichopoda|XP_006845360.1;Solanum_lycopersicum|XP_004235896.1;Vitis_vinifera|XP_010655096.1…
cluster13289	12	P0DOV8	GO:0046872; F:metal ion binding; IEA:UniProtKB-KW	Salvia_miltiorrhiza|XP_057773655.1;Coffea_canephora|CDP12216.1;Leonurus_japonicus|GWHPBQCV011995_mRNA=GWHTBQCV011995_Gene=GWHGBQCV011995_Position=GWHBQCV00000003:;Isodon_lophanthoides|IsLop_012662-T1;Isodon_rubescens|IrubChr4G00128130.1;Theobroma_cacao|XP_007039418.2;Tectona_grandis|Tg11g07200.t1;Amborella_trichopoda|XP_006849197.1;Solanum_lycopersicum|XP_004244652.1;Vitis_vinifera|XP_002280836.1…
cluster13290	12	Q8S9J0	GO:0016567; P:protein ubiquitination; IBA:GO_Central	Salvia_miltiorrhiza|XP_057779313.1;Coffea_canephora|CDP15335.1;Leonurus_japonicus|GWHPBQCV016026_mRNA=GWHTBQCV016026_Gene=GWHGBQCV016026_Position=GWHBQCV00000005:;Isodon_lophanthoides|IsLop_005707-T1;Isodon_rubescens|IrubChr2G00054890.1;Theobroma_cacao|XP_007027567.2;Tectona_grandis|Tg01g16710.t2;Amborella_trichopoda|XP_006838739.1;Solanum_lycopersicum|XP_004246584.1;Vitis_vinifera|XP_002283988.1…
cluster13291	12	Q9FX21	GO:0006486; P:protein glycosylation; IEA:UniProtKB-UniPathway	Salvia_miltiorrhiza|XP_057812361.1;Coffea_canephora|CDO98566.1;Leonurus_japonicus|GWHPBQCV018228_mRNA=GWHTBQCV018228_Gene=GWHGBQCV018228_Position=GWHBQCV00000006:;Isodon_lophanthoides|IsLop_007769-T1;Isodon_rubescens|IrubChr6G00209800.1;Theobroma_cacao|XP_007010857.1;Tectona_grandis|Tg16g13600.t1;Amborella_trichopoda|XP_006847859.1;Solanum_lycopersicum|XP_004235404.1;Vitis_vinifera|XP_002269119.2…
cluster13298	12	Q9SIH1	GO:0000413; P:protein peptidyl-prolyl isomerization; IBA:GO_Central	Salvia_miltiorrhiza|XP_057777973.1;Coffea_canephora|CDP10639.1;Leonurus_japonicus|GWHPBQCV017644_mRNA=GWHTBQCV017644_Gene=GWHGBQCV017644_Position=GWHBQCV00000006:;Isodon_lophanthoides|IsLop_005374-T1;Isodon_rubescens|IrubChr2G00057900.1;Theobroma_cacao|XP_007027839.1;Tectona_grandis|Tg01g17790.t1;Amborella_trichopoda|XP_006851476.1;Solanum_lycopersicum|XP_004246483.1;Vitis_vinifera|XP_002281866.1…
cluster13326	12	Q9LZR8	GO:0048544; P:recognition of pollen; IEA:InterPro	Salvia_miltiorrhiza|XP_057779369.1;Coffea_canephora|CDP15368.1;Leonurus_japonicus|GWHPBQCV016050_mRNA=GWHTBQCV016050_Gene=GWHGBQCV016050_Position=GWHBQCV00000005:;Isodon_lophanthoides|IsLop_005678-T1;Isodon_rubescens|IrubChr2G00055130.1;Theobroma_cacao|XP_007027624.2;Tectona_grandis|Tg01g16970.t1;Amborella_trichopoda|XP_006851634.1;Solanum_lycopersicum|XP_004246898.2;Vitis_vinifera|XP_002283448.1…
cluster13329	12	O24407	GO:0009733; P:response to auxin; TAS:TAIR	Amborella_trichopoda|XP_006838867.1;Oryza_sativa|XP_015620571.1;Leonurus_japonicus|GWHPBQCV021470_mRNA=GWHTBQCV021470_Gene=GWHGBQCV021470_Position=GWHBQCV00000007:;Isodon_lophanthoides|IsLop_018183-T1;Isodon_rubescens|IrubChr12G00258880.1;Tectona_grandis|Tg05g12820.t1;Salvia_miltiorrhiza|XP_057798323.1;Solanum_lycopersicum|NP_001266049.1;Theobroma_cacao|XP_007030567.2;Coffea_canephora|CDP06818.1;…
cluster13330	12	Q8RXN4	GO:0006635; P:fatty acid beta-oxidation; IBA:GO_Central	Oryza_sativa|XP_015612965.1;Salvia_miltiorrhiza|XP_057810413.1;Coffea_canephora|CDP07839.1;Leonurus_japonicus|GWHPBQCV011662_mRNA=GWHTBQCV011662_Gene=GWHGBQCV011662_Position=GWHBQCV00000003:;Isodon_lophanthoides|IsLop_009682-T1;Isodon_rubescens|IrubChr6G00192410.1;Theobroma_cacao|XP_007011716.2;Tectona_grandis|Tg16g02130.t2;Solanum_lycopersicum|XP_004249576.1;Vitis_vinifera|XP_002283319.1;Arabido…
cluster13331	12	Q93W77	GO:0097428; P:protein maturation by iron-sulfur cluster transfer; IBA:GO_Central	Salvia_miltiorrhiza|XP_057782271.1;Coffea_canephora|CDP17047.1;Leonurus_japonicus|GWHPBQCV008750_mRNA=GWHTBQCV008750_Gene=GWHGBQCV008750_Position=GWHBQCV00000002:;Isodon_lophanthoides|IsLop_025657-T1;Isodon_rubescens|IrubChr11G00211330.1;Theobroma_cacao|XP_007051197.2;Tectona_grandis|Tg14g15600.t1;Amborella_trichopoda|XP_006841473.2;Solanum_lycopersicum|XP_004229373.1;Vitis_vinifera|XP_002278510.…
cluster13332	12	Q0WT24	GO:0010200; P:response to chitin; IEP:TAIR	Salvia_miltiorrhiza|XP_057781870.1;Coffea_canephora|CDP07024.1;Leonurus_japonicus|GWHPBQCV015553_mRNA=GWHTBQCV015553_Gene=GWHGBQCV015553_Position=GWHBQCV00000005:;Isodon_lophanthoides|IsLop_020028-T1;Isodon_rubescens|IrubChr9G00287810.1;Theobroma_cacao|XP_007016060.2;Tectona_grandis|Tg18g10480.t1;Amborella_trichopoda|XP_006843103.1;Solanum_lycopersicum|XP_004250985.1;Vitis_vinifera|XP_010651763.1…
cluster13333	12	Q9LRZ3	GO:0006417; P:regulation of translation; IEA:UniProtKB-KW	Salvia_miltiorrhiza|XP_057806060.1;Coffea_canephora|CDO98815.1;Leonurus_japonicus|GWHPBQCV005695_mRNA=GWHTBQCV005695_Gene=GWHGBQCV005695_Position=GWHBQCV00000010:;Isodon_lophanthoides|IsLop_001357-T1;Isodon_rubescens|IrubChr7G00159570.1;Theobroma_cacao|XP_007035674.2;Tectona_grandis|Tg08g00910.t4;Amborella_trichopoda|XP_006841511.1;Solanum_lycopersicum|XP_004229278.1;Vitis_vinifera|XP_010649565.1…
cluster13336	12	Q38833	GO:0015995; P:chlorophyll biosynthetic process; IEA:UniProtKB-UniPathway	Salvia_miltiorrhiza|XP_057785063.1;Coffea_canephora|CDP06461.1;Leonurus_japonicus|GWHPBQCV017912_mRNA=GWHTBQCV017912_Gene=GWHGBQCV017912_Position=GWHBQCV00000006:;Isodon_lophanthoides|IsLop_007756-T1;Isodon_rubescens|IrubChr2G00036760.1;Theobroma_cacao|XP_017977786.1;Tectona_grandis|Tg01g20240.t3;Amborella_trichopoda|XP_006843631.1;Solanum_lycopersicum|XP_004246318.1;Vitis_vinifera|XP_002263271.1…
cluster13343	12	Q8L7W0	GO:0030136; C:clathrin-coated vesicle; IEA:UniProtKB-SubCell	Salvia_miltiorrhiza|XP_057764182.1;Coffea_canephora|CDP19824.1;Leonurus_japonicus|GWHPBQCV002961_mRNA=GWHTBQCV002961_Gene=GWHGBQCV002961_Position=GWHBQCV00000001:;Isodon_lophanthoides|IsLop_002852-T1;Isodon_rubescens|IrubChr5G00109350.1;Theobroma_cacao|XP_017978897.1;Tectona_grandis|Tg02g17300.t2;Amborella_trichopoda|XP_011625226.1;Solanum_lycopersicum|XP_004232988.1;Vitis_vinifera|XP_002272365.1…
cluster13344	12	Q9LIQ4	GO:0036172; P:thiamine salvage; IDA:UniProtKB	Salvia_miltiorrhiza|XP_057772304.1;Coffea_canephora|CDO99389.1;Leonurus_japonicus|GWHPBQCV025086_mRNA=GWHTBQCV025086_Gene=GWHGBQCV025086_Position=GWHBQCV00000008:;Isodon_lophanthoides|IsLop_021435-T1;Isodon_rubescens|IrubChr3G00070340.1;Theobroma_cacao|XP_007034495.2;Tectona_grandis|Tg04g11690.t2;Amborella_trichopoda|XP_006854274.1;Solanum_lycopersicum|XP_004239873.1;Vitis_vinifera|XP_002282966.2…
cluster13355	12	O65628	GO:0002143; P:tRNA wobble position uridine thiolation; IBA:GO_Central	Salvia_miltiorrhiza|XP_057784468.1;Coffea_canephora|CDP14111.1;Leonurus_japonicus|GWHPBQCV005173_mRNA=GWHTBQCV005173_Gene=GWHGBQCV005173_Position=GWHBQCV00000010:;Isodon_lophanthoides|IsLop_010409-T1;Isodon_rubescens|IrubChr6G00186350.1;Theobroma_cacao|XP_007028730.2;Tectona_grandis|Tg01g01990.t1;Amborella_trichopoda|XP_006845255.1;Solanum_lycopersicum|XP_004249262.1;Vitis_vinifera|XP_002278289.1…
cluster13358	12	Q93ZR1	GO:0002098; P:tRNA wobble uridine modification; IMP:UniProtKB	Salvia_miltiorrhiza|XP_057806838.1;Coffea_canephora|CDP15042.1;Leonurus_japonicus|GWHPBQCV010896_mRNA=GWHTBQCV010896_Gene=GWHGBQCV010896_Position=GWHBQCV00000003:;Isodon_lophanthoides|IsLop_023163-T1;Isodon_rubescens|IrubChr3G00086080.1;Theobroma_cacao|XP_007037876.2;Tectona_grandis|Tg10g09050.t1;Amborella_trichopoda|XP_006852168.1;Solanum_lycopersicum|XP_004236359.1;Vitis_vinifera|XP_002262701.1…
cluster13362	12	Q9SCQ7	GO:0042393; F:histone binding; IBA:GO_Central	Salvia_miltiorrhiza|XP_057809529.1;Coffea_canephora|CDP02040.1;Leonurus_japonicus|GWHPBQCV020042_mRNA=GWHTBQCV020042_Gene=GWHGBQCV020042_Position=GWHBQCV00000006:;Isodon_lophanthoides|IsLop_017232-T1;Isodon_rubescens|IrubChr12G00267280.1;Theobroma_cacao|XP_007046977.2;Tectona_grandis|Tg07g09990.t1;Amborella_trichopoda|XP_006856043.1;Solanum_lycopersicum|XP_004234560.1;Vitis_vinifera|XP_002270711.…
cluster13363	12	Q9SJ02	GO:0009611; P:response to wounding; IEP:UniProtKB	Salvia_miltiorrhiza|XP_057775410.1;Coffea_canephora|CDP12913.1;Leonurus_japonicus|GWHPBQCV022950_mRNA=GWHTBQCV022950_Gene=GWHGBQCV022950_Position=GWHBQCV00000007:;Isodon_lophanthoides|IsLop_001163-T1;Isodon_rubescens|IrubChr7G00170360.1;Theobroma_cacao|XP_007048109.2;Tectona_grandis|Tg09g11620.t1;Amborella_trichopoda|XP_006827097.1;Solanum_lycopersicum|XP_004237444.1;Vitis_vinifera|XP_002280145.1…
cluster13364	12	O13741	GO:0006364; P:rRNA processing; ISO:PomBase	Salvia_miltiorrhiza|XP_057809537.1;Coffea_canephora|CDP00042.1;Leonurus_japonicus|GWHPBQCV004390_mRNA=GWHTBQCV004390_Gene=GWHGBQCV004390_Position=GWHBQCV00000010:;Isodon_lophanthoides|IsLop_017242-T1;Isodon_rubescens|IrubChr12G00267210.1;Theobroma_cacao|XP_017985000.1;Tectona_grandis|Tg07g10030.t1;Amborella_trichopoda|XP_006848692.1;Solanum_lycopersicum|NP_001305061.1;Vitis_vinifera|XP_002279438.…
cluster13365	12	Q9FYC2	GO:0010154; P:fruit development; IMP:TAIR	Salvia_miltiorrhiza|XP_057804637.1;Coffea_canephora|CDP07022.1;Leonurus_japonicus|GWHPBQCV004287_mRNA=GWHTBQCV004287_Gene=GWHGBQCV004287_Position=GWHBQCV00000010:;Isodon_lophanthoides|IsLop_024559-T1;Isodon_rubescens|IrubChr11G00220870.1;Theobroma_cacao|XP_007016058.2;Tectona_grandis|Tg14g03050.t1;Amborella_trichopoda|XP_006843109.1;Solanum_lycopersicum|NP_001234535.2;Vitis_vinifera|XP_002274210.…
cluster13366	12	Q93YU8	GO:1901698; P:response to nitrogen compound; IEP:TAIR	Salvia_miltiorrhiza|XP_057810440.1;Coffea_canephora|CDP18480.1;Leonurus_japonicus|GWHPBQCV009719_mRNA=GWHTBQCV009719_Gene=GWHGBQCV009719_Position=GWHBQCV00000003:;Isodon_lophanthoides|IsLop_009733-T1;Isodon_rubescens|IrubChr6G00191880.1;Theobroma_cacao|XP_017983187.1;Tectona_grandis|Tg16g01530.t1;Amborella_trichopoda|XP_006826988.1;Solanum_lycopersicum|XP_004245249.1;Vitis_vinifera|XP_002281782.1…
cluster13373	12	Q8H183	GO:0006212; P:uracil catabolic process; IMP:TAIR	Salvia_miltiorrhiza|XP_057787966.1;Coffea_canephora|CDO97386.1;Leonurus_japonicus|GWHPBQCV021383_mRNA=GWHTBQCV021383_Gene=GWHGBQCV021383_Position=GWHBQCV00000007:;Isodon_lophanthoides|IsLop_019505-T1;Isodon_rubescens|IrubChr9G00292630.1;Theobroma_cacao|XP_007042835.2;Tectona_grandis|Tg12g10060.t1;Amborella_trichopoda|XP_006852933.1;Solanum_lycopersicum|XP_004248793.1;Vitis_vinifera|XP_002268313.1…
cluster13374	12	O78310	GO:0006979; P:response to oxidative stress; IDA:TAIR	Salvia_miltiorrhiza|XP_057804613.1;Coffea_canephora|CDP07028.1;Leonurus_japonicus|GWHPBQCV013416_mRNA=GWHTBQCV013416_Gene=GWHGBQCV013416_Position=GWHBQCV00000004:;Isodon_lophanthoides|IsLop_024564-T1;Isodon_rubescens|IrubChr11G00220830.1;Theobroma_cacao|XP_007016064.2;Tectona_grandis|Tg14g03090.t3;Amborella_trichopoda|XP_006837962.1;Solanum_lycopersicum|NP_001234769.2;Vitis_vinifera|NP_001268067.…
cluster13375	12	P9WLH5	GO:0006401; P:RNA catabolic process; IDA:MTBBASE	Solanum_lycopersicum|XP_004240600.1;Coffea_canephora|CDP08927.1;Leonurus_japonicus|GWHPBQCV015673_mRNA=GWHTBQCV015673_Gene=GWHGBQCV015673_Position=GWHBQCV00000005:;Isodon_rubescens|IrubChr9G00287030.1;Theobroma_cacao|XP_017982918.1;Amborella_trichopoda|XP_011622938.1;Vitis_vinifera|XP_002282087.1;Arabidopsis_thaliana|NP_200833.1;Isodon_lophanthoides|IsLop_020137-T1;Tectona_grandis|Tg18g05350.t1;S…
cluster13376	12	Q8LPG9	N/A	Salvia_miltiorrhiza|XP_057764010.1;Coffea_canephora|CDP09797.1;Leonurus_japonicus|GWHPBQCV023781_mRNA=GWHTBQCV023781_Gene=GWHGBQCV023781_Position=GWHBQCV00000007:;Isodon_lophanthoides|IsLop_002998-T1;Isodon_rubescens|IrubChr5G00108260.1;Theobroma_cacao|XP_007040139.2;Tectona_grandis|Tg18g14760.t2;Amborella_trichopoda|XP_006857873.1;Solanum_lycopersicum|NP_001309011.1;Vitis_vinifera|XP_002276651.1…
cluster13377	12	Q8VYE5	GO:0006952; P:defense response; IEA:UniProtKB-KW	Salvia_miltiorrhiza|XP_057786520.1;Coffea_canephora|CDP05678.1;Leonurus_japonicus|GWHPBQCV017583_mRNA=GWHTBQCV017583_Gene=GWHGBQCV017583_Position=GWHBQCV00000005:;Isodon_lophanthoides|IsLop_015965-T1;Isodon_rubescens|IrubChr12G00268790.1;Theobroma_cacao|XP_017979250.1;Tectona_grandis|Tg17g14740.t1;Amborella_trichopoda|XP_006837267.2;Solanum_lycopersicum|XP_004243515.1;Vitis_vinifera|XP_002274828.…
cluster13379	12	O64571	GO:0008270; F:zinc ion binding; IEA:InterPro	Salvia_miltiorrhiza|XP_057768211.1;Coffea_canephora|CDP03123.1;Leonurus_japonicus|GWHPBQCV026882_mRNA=GWHTBQCV026882_Gene=GWHGBQCV026882_Position=GWHBQCV00000009:;Isodon_lophanthoides|IsLop_024147-T1;Isodon_rubescens|IrubChr11G00224950.1;Theobroma_cacao|XP_007012731.2;Tectona_grandis|Tg02g04470.t4;Amborella_trichopoda|XP_006843178.1;Solanum_lycopersicum|XP_004243733.1;Vitis_vinifera|XP_002280767.…
cluster13380	12	Q9S7G6	GO:0008033; P:tRNA processing; IEA:UniProtKB-KW	Salvia_miltiorrhiza|XP_057769301.1;Coffea_canephora|CDP02087.1;Leonurus_japonicus|GWHPBQCV024106_mRNA=GWHTBQCV024106_Gene=GWHGBQCV024106_Position=GWHBQCV00000007:;Isodon_lophanthoides|IsLop_000090-T1;Isodon_rubescens|IrubChr7G00180800.1;Theobroma_cacao|XP_017975839.1;Tectona_grandis|Tg09g14070.t1;Amborella_trichopoda|XP_006833262.2;Solanum_lycopersicum|XP_010316293.1;Vitis_vinifera|XP_010660886.1…
cluster13381	12	Q9FEE2	GO:0009826; P:unidimensional cell growth; TAS:TAIR	Salvia_miltiorrhiza|XP_057780268.1;Coffea_canephora|CDO98895.1;Leonurus_japonicus|GWHPBQCV020860_mRNA=GWHTBQCV020860_Gene=GWHGBQCV020860_Position=GWHBQCV00000007:;Isodon_lophanthoides|IsLop_021788-T1;Isodon_rubescens|IrubChr3G00071100.1;Theobroma_cacao|XP_007035515.1;Tectona_grandis|Tg08g12720.t3;Amborella_trichopoda|XP_020529871.1;Solanum_lycopersicum|XP_004229208.1;Vitis_vinifera|XP_002275193.1…
cluster13382	12	N/A	N/A	Salvia_miltiorrhiza|XP_057806066.1;Coffea_canephora|CDO98798.1;Leonurus_japonicus|GWHPBQCV005699_mRNA=GWHTBQCV005699_Gene=GWHGBQCV005699_Position=GWHBQCV00000010:;Isodon_lophanthoides|IsLop_001354-T1;Isodon_rubescens|IrubChr7G00159530.1;Theobroma_cacao|XP_007035724.1;Tectona_grandis|Tg08g00870.t1;Solanum_lycopersicum|XP_004228995.1;Vitis_vinifera|XP_002271623.1;Arabidopsis_thaliana|NP_199743.1;Am…
cluster13420	12	O81208	GO:0009644; P:response to high light intensity; IEP:TAIR	Solanum_lycopersicum|XP_004246456.1;Coffea_canephora|CDP06583.1;Leonurus_japonicus|GWHPBQCV027714_mRNA=GWHTBQCV027714_Gene=GWHGBQCV027714_Position=GWHBQCV00000009:;Isodon_lophanthoides|IsLop_005957-T1;Isodon_rubescens|IrubChr2G00052230.1;Theobroma_cacao|XP_017977725.1;Tectona_grandis|Tg13g12250.t2;Amborella_trichopoda|XP_006846300.2;Vitis_vinifera|XP_002270357.1;Oryza_sativa|XP_015638262.1;Arabid…
cluster13421	12	Q9STF2	GO:0007623; P:circadian rhythm; IEP:TAIR	Solanum_lycopersicum|XP_004240374.1;Coffea_canephora|CDP09104.1;Leonurus_japonicus|GWHPBQCV007660_mRNA=GWHTBQCV007660_Gene=GWHGBQCV007660_Position=GWHBQCV00000002:;Isodon_lophanthoides|IsLop_025145-T1;Isodon_rubescens|IrubChr11G00215710.1;Theobroma_cacao|XP_007016331.2;Tectona_grandis|Tg14g07670.t1;Amborella_trichopoda|XP_006846338.1;Vitis_vinifera|XP_019076105.1;Oryza_sativa|XP_015640848.1;Arabi…
cluster13423	12	Q9FGQ6	GO:0009652; P:thigmotropism; IMP:TAIR	Solanum_lycopersicum|XP_004231880.1;Coffea_canephora|CDP02538.1;Leonurus_japonicus|GWHPBQCV022760_mRNA=GWHTBQCV022760_Gene=GWHGBQCV022760_Position=GWHBQCV00000007:;Isodon_lophanthoides|IsLop_000677-T1;Isodon_rubescens|IrubChr7G00175340.1;Theobroma_cacao|XP_007047390.2;Tectona_grandis|Tg09g05930.t1;Amborella_trichopoda|XP_006844015.1;Vitis_vinifera|XP_002283607.1;Oryza_sativa|XP_015613828.1;Arabid…
cluster13424	12	P80470	GO:0015979; P:photosynthesis; IEA:UniProtKB-KW	Solanum_lycopersicum|XP_004249106.1;Coffea_canephora|CDP13272.1;Leonurus_japonicus|GWHPBQCV020460_mRNA=GWHTBQCV020460_Gene=GWHGBQCV020460_Position=GWHBQCV00000006:;Isodon_lophanthoides|IsLop_013378-T1;Isodon_rubescens|IrubChr4G00134880.1;Theobroma_cacao|XP_007044927.2;Tectona_grandis|Tg11g13920.t1;Amborella_trichopoda|XP_006852245.2;Vitis_vinifera|XP_002285325.1;Oryza_sativa|XP_015650214.1;Arabid…
cluster13425	12	Q9ZW34	GO:0006096; P:glycolytic process; IEA:UniProtKB-UniPathway	Solanum_lycopersicum|XP_004241185.1;Coffea_canephora|CDP09137.1;Leonurus_japonicus|GWHPBQCV013259_mRNA=GWHTBQCV013259_Gene=GWHGBQCV013259_Position=GWHBQCV00000004:;Isodon_lophanthoides|IsLop_025373-T1;Isodon_rubescens|IrubChr11G00213970.1;Theobroma_cacao|XP_007016213.1;Tectona_grandis|Tg14g04730.t1;Amborella_trichopoda|XP_011624704.1;Vitis_vinifera|XP_002281136.1;Oryza_sativa|XP_015630469.1;Arabi…
cluster13426	12	Q9SXC8	GO:1990592; P:protein K69-linked ufmylation; IBA:GO_Central	Solanum_lycopersicum|XP_004238037.1;Coffea_canephora|CDP00961.1;Leonurus_japonicus|GWHPBQCV019491_mRNA=GWHTBQCV019491_Gene=GWHGBQCV019491_Position=GWHBQCV00000006:;Isodon_lophanthoides|IsLop_011718-T1;Isodon_rubescens|IrubChr4G00119550.1;Theobroma_cacao|XP_007018345.1;Tectona_grandis|Tg03g00610.t1;Amborella_trichopoda|XP_006852706.1;Vitis_vinifera|XP_002285581.1;Oryza_sativa|XP_015614638.1;Arabid…
cluster13427	12	Q9FL44	GO:0009735; P:response to cytokinin; IDA:TAIR	Solanum_lycopersicum|NP_001234524.1;Coffea_canephora|CDP19445.1;Leonurus_japonicus|GWHPBQCV000351_mRNA=GWHTBQCV000351_Gene=GWHGBQCV000351_Position=GWHBQCV00000001:;Isodon_lophanthoides|IsLop_017999-T1;Isodon_rubescens|IrubChr12G00260370.1;Theobroma_cacao|XP_007010798.1;Tectona_grandis|Tg06g08910.t1;Amborella_trichopoda|XP_006858521.1;Vitis_vinifera|XP_002266585.2;Oryza_sativa|XP_015625881.1;Arabi…
cluster13430	12	Q67TP9	GO:0061408; P:positive regulation of transcription from RNA polymerase II promoter in response to heat stress; IBA:GO_Central	Solanum_lycopersicum|NP_001308379.1;Coffea_canephora|CDP02491.1;Leonurus_japonicus|GWHPBQCV023404_mRNA=GWHTBQCV023404_Gene=GWHGBQCV023404_Position=GWHBQCV00000007:;Isodon_lophanthoides|IsLop_000638-T1;Isodon_rubescens|IrubChr7G00175750.1;Theobroma_cacao|XP_017969852.1;Tectona_grandis|Tg09g05450.t1;Amborella_trichopoda|XP_006826240.1;Vitis_vinifera|XP_002277765.2;Arabidopsis_thaliana|NP_195416.1;S…
cluster13431	12	Q9ZQE6	GO:0005509; F:calcium ion binding; IBA:GO_Central	Solanum_lycopersicum|XP_025884278.1;Coffea_canephora|CDO97169.1;Leonurus_japonicus|GWHPBQCV021184_mRNA=GWHTBQCV021184_Gene=GWHGBQCV021184_Position=GWHBQCV00000007:;Isodon_lophanthoides|IsLop_017501-T1;Isodon_rubescens|IrubChr12G00264920.1;Theobroma_cacao|XP_017971472.1;Tectona_grandis|Tg12g13280.t1;Vitis_vinifera|XP_002285223.1;Arabidopsis_thaliana|NP_179170.1;Salvia_miltiorrhiza|XP_057787525.1;A…
cluster13432	12	N/A	N/A	Solanum_lycopersicum|XP_004243655.1;Coffea_canephora|CDP18500.1;Leonurus_japonicus|GWHPBQCV017579_mRNA=GWHTBQCV017579_Gene=GWHGBQCV017579_Position=GWHBQCV00000005:;Isodon_lophanthoides|IsLop_015969-T1;Isodon_rubescens|IrubChr12G00268830.1;Theobroma_cacao|XP_007049061.2;Tectona_grandis|Tg17g14700.t1;Amborella_trichopoda|XP_006853489.2;Vitis_vinifera|XP_002264361.1;Oryza_sativa|XP_015635206.1;Arabi…
cluster13444	12	Q9M9F0	GO:1901001; P:negative regulation of response to salt stress; IMP:UniProtKB	Solanum_lycopersicum|XP_004237937.1;Coffea_canephora|CDP01099.1;Leonurus_japonicus|GWHPBQCV019673_mRNA=GWHTBQCV019673_Gene=GWHGBQCV019673_Position=GWHBQCV00000006:;Isodon_lophanthoides|IsLop_011909-T1;Isodon_rubescens|IrubChr4G00121080.1;Theobroma_cacao|XP_017980782.1;Tectona_grandis|Tg03g16870.t1;Amborella_trichopoda|XP_006829932.2;Vitis_vinifera|XP_002284066.1;Oryza_sativa|XP_015627853.1;Arabid…
cluster13446	12	Q93V47	GO:0009845; P:seed germination; IMP:TAIR	Solanum_lycopersicum|XP_010326697.1;Coffea_canephora|CDO99128.1;Leonurus_japonicus|GWHPBQCV024385_mRNA=GWHTBQCV024385_Gene=GWHGBQCV024385_Position=GWHBQCV00000008:;Isodon_lophanthoides|IsLop_002072-T1;Isodon_rubescens|IrubChr7G00166040.1;Theobroma_cacao|XP_007034913.1;Tectona_grandis|Tg08g03020.t1;Amborella_trichopoda|XP_020520020.1;Vitis_vinifera|XP_002283821.1;Oryza_sativa|XP_015628756.1;Arabid…
cluster13449	12	Q9SGW3	GO:0009647; P:skotomorphogenesis; IMP:TAIR	Solanum_lycopersicum|XP_004245492.1;Coffea_canephora|CDP12187.1;Leonurus_japonicus|GWHPBQCV009455_mRNA=GWHTBQCV009455_Gene=GWHGBQCV009455_Position=GWHBQCV00000003:;Isodon_lophanthoides|IsLop_024476-T1;Isodon_rubescens|IrubChr11G00221600.1;Theobroma_cacao|XP_007029492.1;Tectona_grandis|Tg16g04000.t1;Amborella_trichopoda|XP_006852595.1;Vitis_vinifera|XP_002264255.1;Oryza_sativa|XP_015648042.1;Arabi…
cluster13450	12	Q8W117	GO:0008380; P:RNA splicing; IMP:TAIR	Solanum_lycopersicum|NP_001234868.2;Coffea_canephora|CDP18866.1;Leonurus_japonicus|GWHPBQCV018429_mRNA=GWHTBQCV018429_Gene=GWHGBQCV018429_Position=GWHBQCV00000006:;Isodon_lophanthoides|IsLop_010900-T1;Isodon_rubescens|IrubChr4G00112950.1;Theobroma_cacao|XP_017981545.1;Tectona_grandis|Tg03g13070.t4;Amborella_trichopoda|XP_006857907.1;Vitis_vinifera|XP_002281533.1;Oryza_sativa|XP_015621621.1;Arabid…
cluster13451	12	Q9C8E6	GO:0006970; P:response to osmotic stress; TAS:UniProtKB	Solanum_lycopersicum|XP_010327172.1;Coffea_canephora|CDP07263.1;Leonurus_japonicus|GWHPBQCV007352_mRNA=GWHTBQCV007352_Gene=GWHGBQCV007352_Position=GWHBQCV00000002:;Isodon_lophanthoides|IsLop_023366-T1;Isodon_rubescens|IrubChr3G00088060.1;Theobroma_cacao|XP_017977505.1;Tectona_grandis|Tg03g14380.t1;Amborella_trichopoda|XP_006855642.1;Vitis_vinifera|XP_002273127.1;Oryza_sativa|XP_015611845.1;Arabid…
cluster13452	12	O70333	GO:1902897; P:regulation of postsynaptic density protein 95 clustering; ISS:UniProtKB	Solanum_lycopersicum|XP_004232744.1;Coffea_canephora|CDO99710.1;Leonurus_japonicus|GWHPBQCV014617_mRNA=GWHTBQCV014617_Gene=GWHGBQCV014617_Position=GWHBQCV00000004:;Isodon_lophanthoides|IsLop_016220-T1;Isodon_rubescens|IrubChr12G00271270.1;Theobroma_cacao|XP_007025989.1;Tectona_grandis|Tg17g04100.t1;Amborella_trichopoda|XP_006828988.1;Vitis_vinifera|XP_002267539.1;Oryza_sativa|XP_015648728.1;Arabi…
cluster13458	12	O54873	GO:0006412; P:translation; IEA:UniProtKB-KW	Vitis_vinifera|XP_002280840.1;Coffea_canephora|CDP19081.1;Leonurus_japonicus|GWHPBQCV025226_mRNA=GWHTBQCV025226_Gene=GWHGBQCV025226_Position=GWHBQCV00000008:;Isodon_lophanthoides|IsLop_015731-T1;Isodon_rubescens|IrubChr1G00028360.1;Theobroma_cacao|XP_007011444.1;Tectona_grandis|Tg04g15560.t1;Amborella_trichopoda|XP_006844787.3;Solanum_lycopersicum|XP_004244789.1;Oryza_sativa|XP_015636579.1;Arabid…
cluster13460	12	N/A	N/A	Vitis_vinifera|XP_010653587.1;Coffea_canephora|CDP06752.1;Leonurus_japonicus|GWHPBQCV006966_mRNA=GWHTBQCV006966_Gene=GWHGBQCV006966_Position=GWHBQCV00000002:;Isodon_lophanthoides|IsLop_006065-T1;Isodon_rubescens|IrubChr2G00051100.1;Theobroma_cacao|XP_017977783.1;Tectona_grandis|Tg02g00510.t1;Amborella_trichopoda|XP_006846826.1;Solanum_lycopersicum|XP_004246648.1;Arabidopsis_thaliana|NP_850276.1;S…
cluster13461	12	Q94BY4	GO:0006486; P:protein glycosylation; IEA:UniProtKB-UniPathway	Vitis_vinifera|XP_002279041.1;Coffea_canephora|CDP03096.1;Leonurus_japonicus|GWHPBQCV005438_mRNA=GWHTBQCV005438_Gene=GWHGBQCV005438_Position=GWHBQCV00000010:;Isodon_lophanthoides|IsLop_003217-T1;Isodon_rubescens|IrubChr5G00106370.1;Theobroma_cacao|XP_007012656.2;Tectona_grandis|Tg01g11330.t2;Amborella_trichopoda|XP_011625367.1;Solanum_lycopersicum|XP_004243713.1;Oryza_sativa|XP_015612643.1;Arabid…
cluster13501	12	N/A	N/A	Oryza_sativa|XP_015635672.1;Coffea_canephora|CDP17922.1;Leonurus_japonicus|GWHPBQCV001306_mRNA=GWHTBQCV001306_Gene=GWHGBQCV001306_Position=GWHBQCV00000001:;Isodon_lophanthoides|IsLop_016182-T1;Isodon_rubescens|IrubChr12G00270770.1;Theobroma_cacao|XP_017978775.1;Tectona_grandis|Tg17g03530.t1;Amborella_trichopoda|XP_006841849.1;Solanum_lycopersicum|XP_010327230.1;Vitis_vinifera|XP_010646355.1;Arabi…
cluster13502	12	N/A	N/A	Oryza_sativa|XP_015642560.1;Coffea_canephora|CDP07912.1;Leonurus_japonicus|GWHPBQCV009257_mRNA=GWHTBQCV009257_Gene=GWHGBQCV009257_Position=GWHBQCV00000003:;Isodon_lophanthoides|IsLop_018662-T1;Isodon_rubescens|IrubChr9G00300580.1;Theobroma_cacao|XP_017983436.1;Tectona_grandis|TgUn338g00040.t1;Amborella_trichopoda|XP_006845416.1;Solanum_lycopersicum|XP_004244697.1;Vitis_vinifera|XP_002285577.1;Ara…
cluster13503	12	Q9SGS4	GO:0009414; P:response to water deprivation; TAS:UniProtKB	Oryza_sativa|XP_015646731.1;Coffea_canephora|CDP07342.1;Leonurus_japonicus|GWHPBQCV018909_mRNA=GWHTBQCV018909_Gene=GWHGBQCV018909_Position=GWHBQCV00000006:;Isodon_lophanthoides|IsLop_011450-T1;Isodon_rubescens|IrubChr4G00117050.1;Theobroma_cacao|XP_007017913.2;Tectona_grandis|Tg03g04350.t1;Amborella_trichopoda|XP_006828837.1;Solanum_lycopersicum|XP_004238392.1;Vitis_vinifera|XP_002285902.1;Arabid…
cluster13504	12	Q9SKT6	GO:0045489; P:pectin biosynthetic process; IEA:UniProtKB-UniPathway	Oryza_sativa|XP_015636276.1;Coffea_canephora|CDP14710.1;Leonurus_japonicus|GWHPBQCV027223_mRNA=GWHTBQCV027223_Gene=GWHGBQCV027223_Position=GWHBQCV00000009:;Isodon_lophanthoides|IsLop_029957-T1;Isodon_rubescens|IrubChr8G00140420.1;Theobroma_cacao|XP_007043494.1;Tectona_grandis|Tg13g02810.t2;Amborella_trichopoda|XP_006841805.2;Solanum_lycopersicum|XP_004237714.1;Vitis_vinifera|XP_002279062.1;Arabid…
cluster13508	12	N/A	N/A	Oryza_sativa|XP_015639130.1;Coffea_canephora|CDP01956.1;Leonurus_japonicus|GWHPBQCV022873_mRNA=GWHTBQCV022873_Gene=GWHGBQCV022873_Position=GWHBQCV00000007:;Isodon_lophanthoides|IsLop_001234-T1;Isodon_rubescens|IrubChr7G00158410.1;Theobroma_cacao|XP_017972309.1;Tectona_grandis|Tg09g12230.t1;Amborella_trichopoda|XP_006850193.1;Solanum_lycopersicum|XP_004236872.1;Vitis_vinifera|XP_002274615.1;Arabid…
cluster13511	12	Q9LF46	GO:0001561; P:fatty acid alpha-oxidation; IBA:GO_Central	Oryza_sativa|XP_015616825.1;Coffea_canephora|CDP02739.1;Leonurus_japonicus|GWHPBQCV005848_mRNA=GWHTBQCV005848_Gene=GWHGBQCV005848_Position=GWHBQCV00000002:;Isodon_lophanthoides|IsLop_020912-T1;Isodon_rubescens|IrubChr3G00063360.1;Theobroma_cacao|XP_017975490.1;Tectona_grandis|Tg06g18190.t1;Amborella_trichopoda|XP_006837289.1;Solanum_lycopersicum|XP_004232017.1;Vitis_vinifera|XP_002266004.1;Arabid…
cluster13513	12	N/A	N/A	Oryza_sativa|XP_025878645.1;Coffea_canephora|CDP07753.1;Leonurus_japonicus|GWHPBQCV021622_mRNA=GWHTBQCV021622_Gene=GWHGBQCV021622_Position=GWHBQCV00000007:;Isodon_lophanthoides|IsLop_008236-T1;Isodon_rubescens|IrubChr6G00206060.1;Theobroma_cacao|XP_007052552.2;Tectona_grandis|Tg05g14550.t1;Amborella_trichopoda|XP_006850164.1;Solanum_lycopersicum|XP_004236025.1;Vitis_vinifera|XP_003633576.1;Arabid…
cluster13514	12	O23344	GO:0009644; P:response to high light intensity; IEP:UniProtKB	Oryza_sativa|XP_015627997.1;Coffea_canephora|CDO99062.1;Leonurus_japonicus|GWHPBQCV014568_mRNA=GWHTBQCV014568_Gene=GWHGBQCV014568_Position=GWHBQCV00000004:;Isodon_lophanthoides|IsLop_027115-T1;Isodon_rubescens|IrubChr10G00245670.1;Theobroma_cacao|XP_007034763.2;Tectona_grandis|Tg08g02640.t1;Amborella_trichopoda|XP_006826274.1;Solanum_lycopersicum|XP_004234013.1;Vitis_vinifera|XP_002282517.1;Arabi…
cluster13516	12	Q9ZVR7	GO:0031347; P:regulation of defense response; IGI:TAIR	Oryza_sativa|XP_015626989.1;Coffea_canephora|CDP07970.1;Leonurus_japonicus|GWHPBQCV011870_mRNA=GWHTBQCV011870_Gene=GWHGBQCV011870_Position=GWHBQCV00000003:;Isodon_lophanthoides|IsLop_012529-T1;Isodon_rubescens|IrubChr4G00126880.1;Theobroma_cacao|XP_017971937.1;Tectona_grandis|Tg11g08070.t1;Amborella_trichopoda|XP_006847965.1;Solanum_lycopersicum|XP_004228537.1;Vitis_vinifera|XP_002273186.2;Arabid…
cluster13521	12	P42620	GO:0016672; F:oxidoreductase activity, acting on a sulfur group of donors, quinone or similar compound as acceptor; IDA:EcoCyc	Oryza_sativa|XP_015625814.1;Coffea_canephora|CDP03788.1;Leonurus_japonicus|GWHPBQCV004367_mRNA=GWHTBQCV004367_Gene=GWHGBQCV004367_Position=GWHBQCV00000010:;Isodon_lophanthoides|IsLop_025964-T1;Isodon_rubescens|IrubChr10G00256650.1;Theobroma_cacao|XP_007050183.2;Tectona_grandis|Tg05g10960.t1;Amborella_trichopoda|XP_006857498.3;Solanum_lycopersicum|XP_004242372.1;Vitis_vinifera|XP_002270355.2;Arabi…
cluster13522	12	O81845	GO:0009853; P:photorespiration; IMP:TAIR	Oryza_sativa|XP_015616794.1;Coffea_canephora|CDP06526.1;Isodon_lophanthoides|IsLop_005928-T1;Isodon_rubescens|IrubChr2G00052470.1;Theobroma_cacao|XP_007026812.2;Tectona_grandis|Tg13g11890.t1;Amborella_trichopoda|XP_011624710.1;Solanum_lycopersicum|NP_001234584.1;Vitis_vinifera|XP_002277421.1;Arabidopsis_thaliana|NP_190979.1;Salvia_miltiorrhiza|XP_057801291.1;Leonurus_japonicus|GWHPBQCV027686_mRNA…
cluster13524	12	Q8RWU6	GO:0098719; P:sodium ion import across plasma membrane; IBA:GO_Central	Oryza_sativa|XP_015612242.1;Coffea_canephora|CDP04566.1;Leonurus_japonicus|GWHPBQCV002521_mRNA=GWHTBQCV002521_Gene=GWHGBQCV002521_Position=GWHBQCV00000001:;Isodon_lophanthoides|IsLop_029057-T1;Isodon_rubescens|IrubChr8G00150430.1;Theobroma_cacao|XP_007026451.1;Tectona_grandis|Tg02g10550.t1;Amborella_trichopoda|XP_006878592.2;Solanum_lycopersicum|NP_001315563.1;Vitis_vinifera|XP_002271865.1;Arabid…
cluster13525	12	P48627	GO:0006636; P:unsaturated fatty acid biosynthetic process; IEA:UniProtKB-UniPathway	Oryza_sativa|XP_015650253.1;Coffea_canephora|CDP10222.1;Leonurus_japonicus|GWHPBQCV027138_mRNA=GWHTBQCV027138_Gene=GWHGBQCV027138_Position=GWHBQCV00000009:;Isodon_lophanthoides|IsLop_012055-T1;Isodon_rubescens|IrubChr4G00122460.1;Theobroma_cacao|XP_017983888.1;Tectona_grandis|Tg02g02120.t1;Amborella_trichopoda|XP_006857220.1;Solanum_lycopersicum|NP_001317649.1;Vitis_vinifera|XP_003634863.1;Arabid…
cluster13531	12	N/A	N/A	Oryza_sativa|XP_015620907.1;Coffea_canephora|CDP15284.1;Leonurus_japonicus|GWHPBQCV015982_mRNA=GWHTBQCV015982_Gene=GWHGBQCV015982_Position=GWHBQCV00000005:;Theobroma_cacao|XP_007027457.2;Tectona_grandis|Tg01g16200.t1;Amborella_trichopoda|XP_011621563.1;Solanum_lycopersicum|XP_004249475.2;Vitis_vinifera|XP_002268582.1;Arabidopsis_thaliana|NP_565852.1;Salvia_miltiorrhiza|XP_057779247.1;Isodon_lopha…
cluster13548	12	O23304	GO:0031098; P:stress-activated protein kinase signaling cascade; IBA:GO_Central	Leonurus_japonicus|GWHPBQCV014492_mRNA=GWHTBQCV014492_Gene=GWHGBQCV014492_Position=GWHBQCV00000004:;Coffea_canephora|CDP20133.1;Isodon_lophanthoides|IsLop_027032-T1;Isodon_rubescens|IrubChr10G00246440.1;Theobroma_cacao|XP_007035033.2;Tectona_grandis|Tg08g03410.t1;Amborella_trichopoda|XP_006845194.2;Solanum_lycopersicum|XP_004241017.2;Vitis_vinifera|XP_010650049.1;Oryza_sativa|XP_015629150.1;Arabi…
cluster13549	12	A0MFS5	GO:0015979; P:photosynthesis; IMP:TAIR	Leonurus_japonicus|GWHPBQCV003547_mRNA=GWHTBQCV003547_Gene=GWHGBQCV003547_Position=GWHBQCV00000010:;Coffea_canephora|CDP08697.1;Isodon_lophanthoides|IsLop_010566-T1;Isodon_rubescens|IrubChr6G00187460.1;Theobroma_cacao|XP_017979173.1;Tectona_grandis|Tg06g00820.t1;Amborella_trichopoda|XP_006852647.1;Solanum_lycopersicum|XP_004231208.1;Vitis_vinifera|XP_002281157.1;Oryza_sativa|XP_015637556.1;Arabid…
cluster13556	12	O22130	GO:0010228; P:vegetative to reproductive phase transition of meristem; IMP:TAIR	Leonurus_japonicus|GWHPBQCV006509_mRNA=GWHTBQCV006509_Gene=GWHGBQCV006509_Position=GWHBQCV00000002:;Coffea_canephora|CDP00129.1;Isodon_lophanthoides|IsLop_021926-T1;Isodon_rubescens|IrubChr3G00072290.1;Theobroma_cacao|XP_017984146.1;Tectona_grandis|Tg12g04850.t1;Amborella_trichopoda|XP_006846339.1;Solanum_lycopersicum|XP_004239909.1;Vitis_vinifera|XP_019079540.1;Salvia_miltiorrhiza|XP_057804054.1…
cluster13559	12	Q9SKC9	GO:0009853; P:photorespiration; TAS:TAIR	Leonurus_japonicus|GWHPBQCV011844_mRNA=GWHTBQCV011844_Gene=GWHGBQCV011844_Position=GWHBQCV00000003:;Coffea_canephora|CDP05403.1;Isodon_lophanthoides|IsLop_012507-T1;Isodon_rubescens|IrubChr4G00126700.1;Theobroma_cacao|XP_007045392.2;Tectona_grandis|Tg11g08240.t1;Amborella_trichopoda|XP_006855582.1;Solanum_lycopersicum|NP_001316356.1;Vitis_vinifera|XP_002285291.1;Oryza_sativa|XP_015627988.1;Arabid…
cluster13565	12	Q3EC11	GO:0006612; P:protein targeting to membrane; IBA:GO_Central	Leonurus_japonicus|GWHPBQCV021344_mRNA=GWHTBQCV021344_Gene=GWHGBQCV021344_Position=GWHBQCV00000007:;Coffea_canephora|CDO97340.1;Isodon_lophanthoides|IsLop_019559-T1;Isodon_rubescens|IrubChr9G00292090.1;Theobroma_cacao|XP_007041468.2;Tectona_grandis|Tg12g11140.t3;Amborella_trichopoda|XP_006852720.1;Solanum_lycopersicum|XP_004230654.1;Vitis_vinifera|XP_002270505.1;Oryza_sativa|XP_015616408.1;Arabid…
cluster13566	12	N/A	N/A	Leonurus_japonicus|GWHPBQCV012314_mRNA=GWHTBQCV012314_Gene=GWHGBQCV012314_Position=GWHBQCV00000004:;Coffea_canephora|CDO98255.1;Isodon_lophanthoides|IsLop_028440-T1;Isodon_rubescens|IrubChr8G00156260.1;Theobroma_cacao|XP_007023535.2;Tectona_grandis|Tg16g09910.t2;Amborella_trichopoda|XP_011623779.1;Solanum_lycopersicum|XP_004235881.1;Vitis_vinifera|XP_002271931.1;Oryza_sativa|XP_015651017.1;Arabid…
cluster13568	12	N/A	N/A	Leonurus_japonicus|GWHPBQCV018830_mRNA=GWHTBQCV018830_Gene=GWHGBQCV018830_Position=GWHBQCV00000006:;Coffea_canephora|CDP07405.1;Isodon_lophanthoides|IsLop_014747-T1;Isodon_rubescens|IrubChr4G00117660.1;Theobroma_cacao|XP_007017790.2;Tectona_grandis|Tg03g03470.t1;Amborella_trichopoda|XP_006857263.1;Solanum_lycopersicum|XP_004238353.1;Vitis_vinifera|XP_002276294.1;Oryza_sativa|XP_015634299.1;Arabid…
cluster13572	12	P81383	GO:0035821; P:modification of morphology or physiology of other organism; IDA:UniProtKB	Leonurus_japonicus|GWHPBQCV009596_mRNA=GWHTBQCV009596_Gene=GWHGBQCV009596_Position=GWHBQCV00000003:;Coffea_canephora|CDO97483.1;Isodon_lophanthoides|IsLop_019367-T1;Isodon_rubescens|IrubChr9G00293650.1;Theobroma_cacao|XP_007043031.2;Tectona_grandis|Tg12g08950.t1;Amborella_trichopoda|XP_006845520.1;Solanum_lycopersicum|XP_004232522.1;Vitis_vinifera|XP_002266648.2;Oryza_sativa|XP_015645661.1;Arabid…
cluster13575	12	Q9XYL0	GO:0006972; P:hyperosmotic response; IEP:dictyBase	Leonurus_japonicus|GWHPBQCV001635_mRNA=GWHTBQCV001635_Gene=GWHGBQCV001635_Position=GWHBQCV00000001:;Coffea_canephora|CDO96877.1;Isodon_lophanthoides|IsLop_027125-T1;Isodon_rubescens|IrubChr10G00245540.1;Theobroma_cacao|XP_017978151.1;Tectona_grandis|Tg17g01710.t1;Amborella_trichopoda|XP_006847786.1;Solanum_lycopersicum|XP_004233068.1;Vitis_vinifera|XP_002264996.1;Oryza_sativa|XP_015638884.1;Arabi…
cluster13578	12	Q9STT1	GO:0004842; F:ubiquitin-protein transferase activity; IEA:InterPro	Leonurus_japonicus|GWHPBQCV026872_mRNA=GWHTBQCV026872_Gene=GWHGBQCV026872_Position=GWHBQCV00000009:;Coffea_canephora|CDP17287.1;Isodon_lophanthoides|IsLop_016915-T1;Isodon_rubescens|IrubChr12G00281090.1;Theobroma_cacao|XP_007010933.1;Tectona_grandis|Tg06g08670.t1;Amborella_trichopoda|XP_006854830.1;Solanum_lycopersicum|XP_004230032.1;Vitis_vinifera|XP_002264402.1;Oryza_sativa|XP_015632524.1;Arabi…
cluster13579	12	N/A	N/A	Leonurus_japonicus|GWHPBQCV000273_mRNA=GWHTBQCV000273_Gene=GWHGBQCV000273_Position=GWHBQCV00000001:;Coffea_canephora|CDP03908.1;Isodon_lophanthoides|IsLop_009419-T1;Isodon_rubescens|IrubChr6G00194680.1;Theobroma_cacao|XP_017970489.1;Tectona_grandis|Tg14g01040.t1;Amborella_trichopoda|XP_006848477.1;Solanum_lycopersicum|XP_010321793.1;Vitis_vinifera|XP_002265382.2;Oryza_sativa|XP_015615890.1;Arabid…
cluster13583	12	N/A	N/A	Leonurus_japonicus|GWHPBQCV020165_mRNA=GWHTBQCV020165_Gene=GWHGBQCV020165_Position=GWHBQCV00000006:;Coffea_canephora|CDP01728.1;Isodon_lophanthoides|IsLop_014084-T1;Isodon_rubescens|IrubChr1G00005970.1;Theobroma_cacao|XP_017975143.1;Tectona_grandis|Tg07g11810.t1;Amborella_trichopoda|XP_006841547.1;Solanum_lycopersicum|XP_004232651.1;Vitis_vinifera|XP_002264628.1;Oryza_sativa|XP_015639552.1;Arabid…
cluster13586	12	N/A	N/A	Leonurus_japonicus|GWHPBQCV019209_mRNA=GWHTBQCV019209_Gene=GWHGBQCV019209_Position=GWHBQCV00000006:;Coffea_canephora|CDP10907.1;Isodon_lophanthoides|IsLop_011172-T1;Isodon_rubescens|IrubChr4G00114860.1;Tectona_grandis|Tg03g08750.t1;Amborella_trichopoda|XP_006847034.1;Solanum_lycopersicum|XP_004250349.1;Oryza_sativa|XP_015635167.1;Salvia_miltiorrhiza|XP_057795761.1;Theobroma_cacao|XP_007019068.1;V…
cluster13593	12	N/A	N/A	Leonurus_japonicus|GWHPBQCV026203_mRNA=GWHTBQCV026203_Gene=GWHGBQCV026203_Position=GWHBQCV00000008:;Coffea_canephora|CDP00730.1;Isodon_lophanthoides|IsLop_026534-T1;Isodon_rubescens|IrubChr10G00251120.1;Theobroma_cacao|XP_017971787.1;Tectona_grandis|Tg15g14290.t1;Amborella_trichopoda|XP_006837216.1;Solanum_lycopersicum|XP_004238862.1;Vitis_vinifera|XP_002280363.3;Oryza_sativa|XP_015640859.1;Arabi…
cluster13596	12	Q56XQ6	GO:0015333; F:peptide:proton symporter activity; IBA:GO_Central	Leonurus_japonicus|GWHPBQCV018748_mRNA=GWHTBQCV018748_Gene=GWHGBQCV018748_Position=GWHBQCV00000006:;Coffea_canephora|CDP11530.1;Isodon_lophanthoides|IsLop_010835-T1;Isodon_rubescens|IrubChr4G00112450.1;Theobroma_cacao|XP_017980872.1;Tectona_grandis|Tg03g13750.t1;Amborella_trichopoda|XP_006836895.1;Solanum_lycopersicum|XP_004250721.1;Vitis_vinifera|XP_002265350.3;Oryza_sativa|XP_015615524.1;Arabid…
cluster13606	12	N/A	N/A	Isodon_rubescens|IrubChr6G00198360.1;Coffea_canephora|CDP00013.1;Leonurus_japonicus|GWHPBQCV028069_mRNA=GWHTBQCV028069_Gene=GWHGBQCV028069_Position=GWHBQCV00000009:;Isodon_lophanthoides|IsLop_009067-T1;Theobroma_cacao|XP_007009606.2;Tectona_grandis|Tg15g08980.t1;Amborella_trichopoda|XP_006843659.1;Solanum_lycopersicum|XP_004236772.1;Vitis_vinifera|XP_002281930.1;Oryza_sativa|XP_015641970.1;Arabid…
cluster13607	12	N/A	N/A	Isodon_rubescens|IrubChr6G00188510.1;Coffea_canephora|CDP08795.1;Leonurus_japonicus|GWHPBQCV003630_mRNA=GWHTBQCV003630_Gene=GWHGBQCV003630_Position=GWHBQCV00000010:;Isodon_lophanthoides|IsLop_010125-T1;Theobroma_cacao|XP_007051770.1;Tectona_grandis|Tg06g01880.t1;Amborella_trichopoda|XP_006827563.1;Solanum_lycopersicum|XP_004248048.1;Vitis_vinifera|XP_002275895.1;Oryza_sativa|XP_015630209.2;Arabid…
cluster13612	12	P73245	GO:0006782; P:protoporphyrinogen IX biosynthetic process; IEA:UniProtKB-UniPathway	Isodon_rubescens|IrubChr3G00086070.1;Coffea_canephora|CDP15041.1;Leonurus_japonicus|GWHPBQCV010889_mRNA=GWHTBQCV010889_Gene=GWHGBQCV010889_Position=GWHBQCV00000003:;Isodon_lophanthoides|IsLop_023162-T1;Theobroma_cacao|XP_007037875.2;Tectona_grandis|Tg10g09060.t1;Amborella_trichopoda|XP_020530366.1;Solanum_lycopersicum|XP_004236325.1;Vitis_vinifera|XP_002262672.1;Oryza_sativa|XP_015618238.1;Arabid…
cluster13618	12	Q80UU1	GO:0030433; P:ubiquitin-dependent ERAD pathway; IBA:GO_Central	Coffea_canephora|CDP17791.1;Leonurus_japonicus|GWHPBQCV003762_mRNA=GWHTBQCV003762_Gene=GWHGBQCV003762_Position=GWHBQCV00000010:;Isodon_lophanthoides|IsLop_009972-T1;Isodon_rubescens|IrubChr6G00189820.1;Theobroma_cacao|XP_017969835.1;Tectona_grandis|Tg06g03430.t2;Amborella_trichopoda|XP_006858020.3;Solanum_lycopersicum|XP_004229826.1;Vitis_vinifera|XP_002270342.1;Oryza_sativa|XP_015636890.1;Arabid…
